# Supplementary material for: Characterization of intestinal O-glycome in reactive oxygen species deficiency
Source: PLoS One. 2024 Mar 14;19(3):e0297292. doi: 10.1371/journal.pone.0297292 (PMC10939276; doi:10.1371/journal.pone.0297292)
Supplement: S1 Table — Coefficient of Variation calculation for 123 integrated peaks in pooled mucins from tissues. (XLSX) [file pone.0297292.s002.xlsx]

## Sheet: S1 Table
Supplementary S1 Table. Reproducibility of microwave assisted nonreductive β-elimination in conjunction with HILIC-UPLC-FLR. Coefficient of Variation calculation for 123 integrated peaks in pooled mucins from tissues.
Peak	Replicate 1	Replicate 2	Replicate 3	Replicate 4	Replicate 5	Replicate 6	Replicate 7	Replicate 8	Replicate 9	Replicate 10	Average	Stdev	CV
1	0.09	0.19	0.07	0.16	0.17	0.1	0.17	0.26	0.14	0.1	0.145	0.0572033	39.4506
2	1.65	1.28	0.67	1.33	1.49	1.65	2.68	6.39	2.67	4.01	2.382	1.69985	71.3625
3	0.07	0.11	0.11	0.09	0.09	0.18	0.18	0.32	0.4	0.41	0.196	0.131842	67.2662
4	0.11	0.01	0.01	0.01	0.02	0.05	0.01	0.01	0.01	0.02	0.026	0.0320416	123.237
5	3.74	0.81	0.59	0.99	1.24	2.19	1.05	1.34	0.83	0.85	1.363	0.945011	69.3332
6	0.8	0.66	0.72	0.89	0.92	1.29	1.18	1.25	1.31	1.46	1.048	0.282087	26.9167
7	0.07	0.07	0.07	0.11	0.06	0.1	0.05	0.22	0.13	0.11	0.099	0.0497661	50.2688
8	0.03	0.02	0.01	0.02	0.03	0.01	0.02	0.03	0.03	0.05	0.025	0.0117851	47.1405
9	0.19	0.31	0.4	0.46	0.49	0.71	0.89	0.85	1.01	0.94	0.625	0.290603	46.4965
10	0.34	0.25	0.42	0.47	0.36	0.44	0.54	0.37	0.63	0.39	0.421	0.107336	25.4956
11	23.65	29.5	35.2	32.33	31.16	38.41	38.61	32.62	45.99	44.13	35.16	6.79209	19.3177
12	0.34	0.33	0.26	0.4	0.4	0.35	0.41	0.49	0.53	0.52	0.403	0.088198	21.8854
13	0.95	0.85	1.02	1.02	0.95	1.15	1.07	1.09	1.17	1.28	1.055	0.1251	11.8578
14	9.89	2.13	2.28	2.44	2.2	3.29	2.1	2.91	2.12	2.44	3.18	2.38903	75.1267
15	0.13	0.1	0.1	0.09	0.14	0.12	0.07	0.11	0.09	0.17	0.112	0.0289828	25.8775
16	0.59	0.52	0.66	0.6	0.68	0.67	0.68	0.77	0.73	0.74	0.664	0.0761869	11.4739
17	0.62	0.64	0.6	0.75	0.82	0.58	0.63	1.2	0.64	0.67	0.715	0.185128	25.892
18	5.36	15.84	3.97	6.88	4.75	4.51	5.65	7.39	4.3	4.01	6.266	3.56075	56.8265
19	0.51	0.53	0.5	0.62	0.52	0.56	0.57	0.54	0.63	0.52	0.55	0.0449691	8.1762
20	0.24	0.14	0.16	0.2	0.72	0.18	0.19	0.3	0.27	0.24	0.264	0.167743	63.5391
21	0.28	0.22	0.33	0.42	0.33	0.46	0.57	0.47	0.44	0.47	0.399	0.105877	26.5357
22	0.06	0.04	0.04	0.09	0.06	0.04	0.06	0.07	0.18	0.05	0.069	0.0420185	60.8964
23	0.15	0.21	0.21	0.33	0.33	0.25	0.35	0.36	0.18	0.32	0.269	0.0776674	28.8726
24	0.28	0.19	0.18	0.25	0.35	0.12	0.23	0.19	0.21	0.18	0.218	0.0637356	29.2365
25	0.61	0.64	0.88	0.77	0.77	0.74	0.94	0.71	0.9	0.84	0.78	0.109949	14.0961
26	0.56	0.59	0.72	0.84	0.78	0.79	0.84	0.74	0.81	0.79	0.746	0.0980023	13.137
27	0.05	0.02	0.02	0.08	0.05	0.07	0.07	0.07	0.07	0.1	0.06	0.0253859	42.3099
28	1.02	1.47	1.74	1.47	1.5	1.65	1.35	1.32	1.3	1.24	1.406	0.207214	14.7379
29	0.43	0.36	0.59	0.64	0.65	0.69	0.79	0.57	0.76	0.75	0.623	0.140874	22.6122
30	1.09	1.13	1.29	1.45	1.29	1.2	1.38	1.3	1.36	1.44	1.293	0.122388	9.46545
31	0.53	0.39	0.52	0.59	0.59	0.6	0.68	0.74	0.51	0.69	0.584	0.10287	17.6147
32	3.71	2.15	2.59	2.79	2.39	3.96	2.73	2.81	2.45	2.58	2.816	0.5756	20.4403
33	2.18	2.36	2.76	2.86	2.56	2.63	2.54	2.06	2.54	2.46	2.495	0.244461	9.79803
34	0.12	0.08	0.08	0.14	0.14	0.16	0.12	0.08	0.19	0.15	0.126	0.0374759	29.7428
35	0.69	0.67	0.71	0.9	0.81	0.51	0.65	1	0.47	0.57	0.698	0.167186	23.9521
36	0.59	0.48	0.68	0.73	0.69	0.65	0.69	0.58	0.64	0.64	0.637	0.0718099	11.2731
37	0.75	0.78	0.89	1.12	0.9	1.02	1.19	0.78	1.03	1.08	0.954	0.155792	16.3304
38	0.18	0.17	0.26	0.2	0.26	0.15	0.27	0.12	0.21	0.27	0.209	0.0542525	25.9581
39	1	1	1.2	1.19	1.23	1.13	1.17	1.22	1.09	0.98	1.121	0.0973482	8.68405
40	0.35	0.37	0.55	0.74	0.61	0.52	0.62	0.4	0.55	0.54	0.525	0.122134	23.2636
41	0.17	0.13	0.15	0.17	0.23	0.16	0.17	0.23	0.2	0.35	0.196	0.0631049	32.1964
42	1.76	2.21	2.78	2.45	4.99	1.89	1.77	1.23	1.46	1.25	2.179	1.10777	50.8382
43	0.06	0.07	0.14	0.12	0.09	0.05	0.1	0.08	0.08	0.1	0.089	0.0272641	30.6339
44	0.32	0.34	0.37	0.61	0.47	0.41	0.4	0.44	0.35	0.44	0.415	0.0839643	20.2324
45	0.18	0.19	0.24	0.25	0.22	0.21	0.24	0.11	0.16	0.11	0.191	0.0513052	26.8614
46	0.66	0.63	0.76	0.87	0.88	0.67	0.62	0.55	0.59	0.48	0.671	0.130508	19.4497
47	0.18	0.19	0.22	0.15	0.15	0.14	0.16	0.14	0.11	0.05	0.149	0.0462961	31.0712
48	1.77	1.02	1.2	1.18	1.07	1.83	1.23	0.88	0.95	1.07	1.22	0.324927	26.6334
49	0.5	0.62	0.73	0.66	0.6	0.57	0.6	0.58	0.47	0.44	0.577	0.0878193	15.22
50	0.47	0.27	0.48	0.45	0.48	0.38	0.52	0.36	0.38	0.44	0.423	0.074692	17.6577
51	0.55	0.43	0.48	0.35	0.58	0.26	0.33	0.35	0.35	0.24	0.392	0.115065	29.3534
52	0.27	0.35	0.43	0.52	0.4	0.22	0.39	0.46	0.23	0.34	0.361	0.0989332	27.4053
53	0.13	0.14	0.15	0.11	0.23	0.25	0.17	0.18	0.08	0.03	0.147	0.0658365	44.7867
54	0.13	0.09	0.22	0.14	0.12	0.09	0.11	0.22	0.12	0.16	0.14	0.0471405	33.6718
55	0.16	0.14	0.19	0.35	0.24	0.26	0.34	0.21	0.16	0.17	0.222	0.0748034	33.6952
56	0.71	0.77	1.01	1.05	0.85	0.83	0.98	0.49	0.65	0.69	0.803	0.177015	22.0443
57	1.35	1.47	1.64	1.47	1.61	1.09	1.06	1.12	1.08	0.93	1.282	0.255639	19.9406
58	1.81	2.06	2.53	2.25	2.15	1.55	1.68	1.21	1.35	1.02	1.761	0.488341	27.7309
59	0.76	0.55	0.71	0.57	0.53	0.38	0.42	0.36	0.25	0.33	0.486	0.166613	34.2826
60	0.24	0.14	0.23	0.25	0.87	0.14	0.21	0.25	0.11	0.17	0.261	0.219972	84.2805
61	0.35	0.39	0.4	0.25	0.39	0.29	0.27	0.19	0.11	0.18	0.282	0.100863	35.767
62	0.13	0.06	0.11	0.09	0.13	0.07	0.08	0.1	0.07	0.09	0.093	0.0245176	26.363
63	1.31	1.55	1.78	1.4	1.25	0.94	1.03	0.74	0.71	0.45	1.116	0.415484	37.2297
64	0.14	0.18	0.21	0.17	0.25	0.16	0.15	0.1	0.08	0.12	0.156	0.0505964	32.4336
65	0.57	0.55	0.55	0.5	0.5	0.35	0.43	0.38	0.31	0.27	0.441	0.108469	24.5962
66	0.3	0.38	0.53	0.36	0.35	0.23	0.27	0.26	0.21	0.21	0.31	0.0988826	31.8976
67	0.51	0.52	0.66	0.47	0.6	0.46	0.49	0.23	0.24	0.3	0.448	0.14612	32.6161
68	0.51	0.39	0.39	0.4	0.43	0.33	0.31	0.24	0.2	0.3	0.35	0.092376	26.3932
69	0.88	0.87	0.84	0.65	0.77	0.58	0.77	0.66	0.59	0.43	0.704	0.146833	20.857
70	0.3	0.38	0.42	0.27	0.34	0.2	0.17	0.24	0.11	0.09	0.252	0.111036	44.0617
71	1.62	1.84	2	1.35	1.35	0.9	1.02	0.52	0.69	0.57	1.186	0.528188	44.5352
72	0.53	0.44	0.42	0.44	0.43	0.32	0.31	0.29	0.15	0.23	0.356	0.115489	32.4408
73	0.27	0.36	0.37	0.18	0.27	0.21	0.26	0.24	0.2	0.25	0.261	0.0626188	23.9919
74	1.97	2.23	2.27	1.57	1.49	1.1	1.02	0.62	0.72	0.5	1.349	0.658018	48.7782
75	0.5	0.38	0.33	0.26	0.36	0.24	0.25	0.21	0.16	0.23	0.292	0.100311	34.353
76	0.87	0.83	0.75	0.53	0.55	0.41	0.39	0.36	0.32	0.28	0.529	0.217023	41.0251
77	0.76	0.57	0.56	0.45	0.36	0.42	0.37	0.25	0.25	0.23	0.422	0.169496	40.1649
78	0.84	0.72	0.67	0.53	0.5	0.47	0.43	0.33	0.3	0.3	0.509	0.184899	36.326
79	0.58	0.4	0.4	0.34	0.37	0.27	0.24	0.34	0.14	0.34	0.342	0.115739	33.8419
80	0.26	0.17	0.17	0.15	0.21	0.19	0.17	0.39	0.22	0.21	0.214	0.069634	32.5392
81	0.13	0.11	0.12	0.1	0.03	0.17	0.14	0.1	0.05	0.14	0.109	0.0422821	38.7909
82	0.28	0.18	0.26	0.24	0.18	0.26	0.16	0.2	0.15	0.18	0.209	0.0467737	22.3798
83	0.84	0.67	0.67	0.53	0.53	0.46	0.34	0.36	0.29	0.31	0.5	0.183242	36.6485
84	1.06	0.76	0.69	0.62	0.52	0.51	0.37	0.38	0.4	0.35	0.566	0.224212	39.6135
85	0.22	0.06	0.14	0.11	0.06	0.18	0.18	0.18	0.13	0.16	0.142	0.0530827	37.3822
86	0.09	0.05	0.07	0.06	0.11	0.07	0.06	0.15	0.06	0.08	0.08	0.0301846	37.7308
87	0.3	0.22	0.26	0.23	0.29	0.17	0.16	0.31	0.13	0.17	0.224	0.0646701	28.8706
88	0.11	0.09	0.06	0.07	0.04	0.11	0.05	0.13	0.09	0.13	0.088	0.032249	36.6466
89	0.6	0.38	0.4	0.31	0.36	0.26	0.25	0.22	0.29	0.25	0.332	0.112032	33.7445
90	0.79	0.51	0.58	0.51	0.48	0.39	0.31	0.54	0.35	0.38	0.484	0.139539	28.8304
91	0.34	0.18	0.17	0.3	0.23	0.28	0.19	0.33	0.18	0.23	0.243	0.0649872	26.7437
92	0.35	0.24	0.25	0.21	0.22	0.21	0.18	0.25	0.19	0.14	0.224	0.0558172	24.9184
93	0.24	0.23	0.17	0.23	0.23	0.14	0.17	0.1	0.11	0.12	0.174	0.0552167	31.7338
94	0.5	0.37	0.46	0.39	0.35	0.27	0.28	0.47	0.19	0.26	0.354	0.103193	29.1507
95	0.25	0.11	0.13	0.09	0.21	0.15	0.13	0.21	0.16	0.1	0.154	0.053375	34.6591
96	0.31	0.17	0.17	0.2	0.27	0.14	0.13	0.23	0.16	0.14	0.192	0.0603324	31.4231
97	0.17	0.12	0.13	0.13	0.15	0.1	0.07	0.18	0.09	0.13	0.127	0.034335	27.0354
98	0.13	0.16	0.16	0.09	0.16	0.11	0.15	0.3	0.12	0.14	0.152	0.0571159	37.5762
99	0.22	0.12	0.15	0.14	0.23	0.13	0.15	0.28	0.13	0.13	0.168	0.0549343	32.699
100	0.21	0.17	0.15	0.15	0.22	0.17	0.1	0.15	0.07	0.15	0.154	0.044771	29.0721
101	0.09	0.09	0.16	0.16	0.13	0.09	0.05	0.09	0.03	0.08	0.097	0.0424395	43.7521
102	0.28	0.14	0.14	0.24	0.22	0.18	0.18	0.22	0.1	0.07	0.177	0.0653282	36.9086
103	0.13	0.09	0.09	0.16	0.19	0.11	0.09	0.06	0.08	0.13	0.113	0.0397352	35.1639
104	0.11	0.08	0.08	0.13	0.14	0.1	0.08	0.15	0.09	0.04	0.1	0.0333333	33.3333
105	0.23	0.16	0.15	0.27	0.25	0.1	0.11	0.16	0.08	0.13	0.164	0.0653537	39.8498
106	0.16	0.15	0.11	0.2	0.19	0.16	0.12	0.17	0.14	0.15	0.155	0.0279881	18.0568
107	0.12	0.11	0.14	0.14	0.2	0.1	0.1	0.28	0.11	0.1	0.14	0.0579272	41.3765
108	0.13	0.07	0.07	0.16	0.16	0.08	0.09	0.18	0.11	0.11	0.116	0.0400555	34.5306
109	0.18	0.13	0.09	0.2	0.17	0.14	0.14	0.24	0.12	0.16	0.157	0.0429599	27.363
110	0.08	0.07	0.03	0.06	0.13	0.07	0.08	0.07	0.08	0.04	0.071	0.0268535	37.8218
111	0.11	0.06	0.05	0.1	0.13	0.13	0.05	0.18	0.11	0.12	0.104	0.0411501	39.5674
112	0.17	0.09	0.11	0.24	0.17	0.12	0.15	0.32	0.09	0.17	0.163	0.071655	43.9601
113	0.28	0.16	0.12	0.2	0.27	0.1	0.11	0.17	0.09	0.16	0.166	0.0670323	40.3809
114	0.16	0.16	0.13	0.13	0.21	0.07	0.08	0.15	0.1	0.11	0.13	0.0421637	32.4336
115	0.17	0.13	0.09	0.11	0.22	0.08	0.16	0.22	0.13	0.14	0.145	0.0483621	33.3531
116	0.15	0.09	0.11	0.13	0.09	0.05	0.15	0.11	0.11	0.08	0.107	0.0312872	29.2404
117	0.01	0.08	0.06	0.12	0.06	0.03	0.02	0.12	0.05	0.06	0.061	0.03755	61.5573
118	0.14	0.05	0.07	0.15	0.15	0.06	0.1	0.37	0.08	0.15	0.132	0.0925923	70.1457
119	0.11	0.05	0.03	0.08	0.12	0.08	0.13	0.23	0.03	0.14	0.1	0.060553	60.553
120	0.18	0.14	0.16	0.08	0.26	0.12	0.1	0.31	0.12	0.15	0.162	0.0719259	44.3987
121	0.26	0.19	0.09	0.2	0.09	0.11	0.15	0.26	0.09	0.06	0.15	0.0736357	49.0905
122	0.08	0.05	0.09	0.09	0.27	0.13	0.09	0.29	0.14	0.23	0.146	0.0859199	58.8492
123	0.16	0.12	0.07	0.13	0.19	0.16	0.15	0.4	0.19	0.15	0.172	0.0874071	50.8181
