# Supplementary material for: Characterization of intestinal O-glycome in reactive oxygen species deficiency
Source: PLoS One. 2024 Mar 14;19(3):e0297292. doi: 10.1371/journal.pone.0297292 (PMC10939276; doi:10.1371/journal.pone.0297292)
Supplement: S2 Table — A) Structural characterization of the O-linked glycans from colon of WT and Cyba mut mice. B) Structural characterization of the O-linked glycans from ileum of WT and Cyba mut mice. The novel glycans are highlighted. Summary of common features consisting of pooled Individual glycans. (XLSX) [file pone.0297292.s003.xlsx]

## Sheet: S2A Table
S2A Table	Structural characterisation of the O-linked glycans from colon of WT and Cyba nmf333 (Cyba mut) mice
Name[1]	MS and MS/MS data			Tentative sequence[4]	Glycan pictures	Core	FLR-HILIC-UPLC-MS Xevo data [10]							Semiquantitation using PGC-LC-MSn[5]						Relative quantification by HILIC-UPLC
														WT colon			Cyba mut colon			Pooled Cyba mut and WT			Peak number in pools	WT (%area)	WT (%area)	Cyba (%area)	Cyba (%area)
	m/z	Charge[2]	Composition[3]				2AB Mass Monoisotopic	[M-H]-1	[M-2H]-2	[M-3H]-3	found	error	minutes	RT (min)[6]	Intensity[7]	Intensity(%)	RT (min)	Intensity	Intensity(%)	GU[8]	% area[9]	% identified			% identified		% identified
368-1PH	368.156	1*	dHex1Hex1	Fucα1-2Gal		peeling	446.19	445.183	222.088	147.723	-			nd			nd			1.6	6.04	8.0394	11,12	15.25	19.6407	13.13	17.3907
384-1	384.204	1	Hex1HexNAc1	Galβ1-3GalNAc		core 1	503.212	502.204	250.598	166.73	502.199	9.75699	5.61	13.1268	8203.58	3.01529	12.4	8176.64	3.36132	1.79	0.63	0.838547	14	1.79	2.30536	1.4	1.8543
384-2PH	384.204	1	Hex1HexNAc1	GlcNAcβ1-6Gal		peeling	503.212							nd			nd			1.82	1.3	1.73033	15	0.04	0.0515165	0.11	0.145695
343-1PH	343.125	1*	Hex2	Galβ1-3Glc		peeling	462.185	461.178	230.085	153.054	-			nd			nd			1.97	4.26	5.67017	19	0.13	0.167429	0.05	0.0662252
530-1	530.352	1	dHex1Hex1HexNAc1	Fucα1-2Galβ1-3GalNAc		core 1	649.269	648.262	323.627	215.416	648.259	4.78202	6.45	26.7739	20429.6	7.50908	26.3	14183.7	5.83077	2.26	0.18	0.239585	24	0.15	0.193187	0.42	0.556291
530-2PH	530.352	1	dHex1Hex1HexNAc1	Galβ1-3(Fucα1-2)GlcNAc		peeling	649.269	648.262	323.627	215.416	648.264	3.23943	7.62	nd			nd			2.4	0.52	0.692134	28	1.29	1.66141	1.37	1.81457
546-1PH	546.2	1	Hex2HexNAc1	Galβ1-3GlcNAcβ1-6Gal		peeling	665.264	664.257	331.625	220.747	664.253	6.02177	8.88	nd			nd			2.62	1.35	1.79689	32	1.57	2.02202	1.05	1.39073
587-1	587.303	1	Hex1HexNAc2	Galβ1-3[GlcNAcβ1-6]GalNAc		core 2	706.291	705.284	352.138	234.423	705.29	8.649	9.11	16.2969	17559.4	6.45409	15.5	17597.4	7.23411	2.68	1.18	1.57061	33	1.26	1.62277	1.27	1.68212
667-1	667.324	1	Hex1HexNAc2Sul1	Galβ1-3[SO3-GlcNAcβ1-6]GalNAc		core 2	786.248	785.24	392.117	261.075	785.231	11.4615	9.76	17.5252	5103.41	1.8758	16.6	5181.43	2.13002	2.9	0.52	0.692134	37	0.9	1.15912	0.83	1.09934
675-1	675.357	1	NeuAc1Hex1HexNAc1	NeuAcα2-3Galβ1-3GalNAc		core 1	794.307	793.3	396.146	263.762	793.301	1.51267	10.29	17.8718	4374.29	1.60781	17	4377.46	1.79952	2.99	0.49	0.652203	39	0.23	0.29622	0.39	0.516556
733-1	733.5	1	dHex1Hex1HexNAc2	Fucα1-2Galβ1-3[GlcNAcβ1-6]GalNAc		core 2	852.349	851.341	425.167	283.109	851.337	5.5207	9.94	27.239	16264.8	5.97825	26.7	12343.2	5.07413	2.95	0.16	0.212964	38	0.15	0.193187	0.12	0.15894
749-1	749.4	1	Hex2HexNAc2	Galβ1-3(Galβ1-3GlcNAcβ1-6)GalNAc		core 2	868.344	867.336	433.165	288.441	867.346	11.1837	11.32	18.5944	8424.28	3.09641	17.9	6643.55	2.73109	3.43	0.43	0.572341	48 (half)	0.47	0.605319	0.385	0.509934
749-2	749.4	1	Hex2HexNAc2	Galβ1-3(Galβ1-4GlcNAcβ1-6)GalNAc		core 2														3.48	0.3	0.399308	49	0.34	0.43789	0.22	0.291391
790-1	790.5	1	Hex1HexNAc3	GalNAcβ1-4/6Galβ1-3(GlcNAc1-6)GalNAc		core 2	909.37	908.363	453.678	302.116	908.362	0.990793	10.49	18.2305	3197.02	1.17509	17.5	3248.14	1.33527	3.2	0.51	0.678823	43, 44	0.53	0.682594	0.25	0.331126
813-1	813.427	1	dHex1Hex1HexNAc2Sul1	Fucα1-2Galβ1-3(SO3-GlcNAcβ1-6)GalNAc		core 2	932.306	931.298	465.146	309.761	931.301	3.11393	10.63	28.255	11692.8	4.29779	27.6	10620.4	4.36592	3.33	0.53	0.705444	46,47	0.4	0.515165	0.42	0.556291
878-1	878.4	1	Hex1HexNAc2NeuAc1	Galβ1-3(NeuAcα2-6)GlcNAcβ1-3GalNAc		core 3	997.386	996.379	497.686	331.455	996.384	4.71708	11.67	22.7345	2379	0.874421	nd		-	3.52	0.16	0.212964	50 (half)	0.25	0.321978	0.075	0.0993377
895-1	895.5	1	dHex1Hex2HexNAc2	Galβ1-3[Fucα1-2Galβ1-3GlcNAcβ1-6]GalNAc		core 2	1014.4	1013.39	506.193	337.127	1013.38	10.7559	13.23	19.9562	8316.85	3.05693	19.2	6374.89	2.62065	3.89	0.54	0.718754	55 (half)	0.525	0.676154	0.475	0.629139
895-2	895.5	1	dHex1Hex2HexNAc2	Galβ1-3[Fucα1-2Galβ1-4GlcNAcβ1-6]GalNAc		core 2	1014.4	1013.39	506.193	337.127				22.2974	12240.6	4.49913	21.9	3023.76	1.24303						0		0
895-3	895.5	1	dHex1Hex2HexNAc2	Fucα1-2Galβ1-3[Galβ1-3/4GlcNAcβ1-6]GalNAc		core 2	1014.4	1013.39	506.193	337.127				27.3346	6606.14	2.42814	26.9	4964.04	2.04066	3.89	0.54	0.718754	55 (half)	0.525	0.676154	0.475	0.629139
975-1	975.5	1	dHex1Hex2HexNAc2Sul1	Galβ1-3[Fucα1-2Galβ1-3/4SO3-GlcNAcβ1-6]GalNAc		core 2	1094.36	1093.35	546.172	363.779	1093.36	12.2559	13.64	19.1783	5449.55	2.00303	18.3	5107.76	2.09974	3.96	1.23	1.63716	56	1.93	2.48567	1.59	2.10596
1041-1	1041.5	1	dHex2Hex2HexNAc2	Fucα1-2Galβ1-3[Fucα1-2Galβ1-3GlcNAcβ1-6]GalNAc		core 2	1160.46	1159.45	579.222	385.813	1159.43	17.8533	13.81	27.3346	7036.23	2.58622	27	4295.02	1.76563	4.08	1.22	1.62385	57	2.38	3.06523	1.79	2.37086
1041-2	1041.5	1	dHex2Hex2HexNAc2	Fucα1-2Galβ1-3[Fucα1-2Galβ1-4GlcNAcβ1-6]GalNAc		core 2	1160.46	1159.45	579.222	385.813	1159.47	12.2472	14.54	28.6334	26979.9	9.91666	28.1	38339.7	15.761	4.28	0.42	0.559031	59	0.37	0.476528	0.35	0.463576
1121-1	1121.5	1	dHex2Hex2HexNAc2Sul1	Fucα1-2Galβ1-3[Fucα1-2Galβ1-3SO3-GlcNAcβ1-6]GalNAc		core 2	1240.42	1239.41	619.201	412.465	619.198	3.95671	14.57	28.3473	13669.5	5.02433	27.7	12494.2	5.13623	4.32	0.26	0.346067	60	0.25	0.321978	0.01	0.013245
1121-2	1121.5	1	dHex2Hex2HexNAc2Sul1	Fucα1-2Galβ1-3[Fucα1-2Galβ1-4SO3-GlcNAcβ1-6]GalNAc									15.02							4.42	0.53	0.705444	61	0.29	0.373495	0.1	0.13245
1169-1	1169.42	1	Hex1HexNAc2NeuAc2	NeuAc2-3GalNAcβ1-4(NeuAcα2-6)Galβ1-3GalNAc/GlcNAc		core 1	1288.48	1287.47	643.234	428.487	643.23	6.14085	15.64	17.96	2217	0.814876	17.01	1651	0.678707	5	0.37	0.49248	68	1.9	2.44703	2.08	2.75497
1169-2	1169.42	1	Hex1HexNAc2NeuAc2	NeuAc2-3/6GlcNAc/GalNAcβ1-3/4/6(NeuAcα2-6)Galβ1-3GalNAc/GlcNAc		core 1	1288.48	1287.47	643.234	428.487	643.23	6.14085	15.64	22.93	1500	0.551337	21.87	326	0.134015	5.09	1.37	1.82351	69		0		0
1128-1PH	1128.39	1	Hex2HexNAc1NeuAc2	NeuAc2-3Galβ1-3(NeuAcα2-6)GlcNAcβ1-6Gal		peeling	1247.46	1246.45	622.72	414.811	622.713	11.241	16.07	nd			nd			5.22	2.6	3.46067	70	3.72	4.79104	3.34	4.42384
1178-1	1178.6	1	dHex1Hex2HexNAc3Sul1	GalNAcβ1-4Galβ1-3[Fucα1-2Galβ1-3/4SO3-GlcNAcβ1-6]GalNAc		core 2	1297.44	1296.43	647.712	431.472	1296.44	7.63635	14.46	28.4417	3717.14	1.36626	27.7	3652.7	1.50158	4.2	0.19	0.252895	58 (half)	0.415	0.534484	0.715	0.94702
1186-1	1186.6	1	NeuAc1dHex1Hex2HexNAc2	Fucα1-2Galβ1-3[NeuAcα2-6Galβ1-3GlcNAcβ1-6]GalNAc		core 2	1305.5	1304.49	651.741	434.158	651.74	1.99466	15.12	28.6334	6869.72	2.52502	28	7563.61	3.10931	4.49	1.47	1.95661	62	1.92	2.47279	1.59	2.10596
1243-1	1243.6	1	NeuAc1Hex2HexNAc3	Galβ1-3[GalNAcβ1-4NeuAcα2-6Galβ1-3/4GlcNAcβ1-6]GalNAc		core 2	1362.52	1361.51	680.252	453.166	680.249	4.18962	15.53	19.1	11469.8	4.2158	19	6766.95	2.78181	4.89	0.79	1.05151	66(half),67 (half)	0.76	0.978814	0.825	1.09272
1243-1	1243.6	1	NeuAc1Hex2HexNAc3	Galβ1-3[GalNAβ1-4Galβ1-3(NeuAcα2-3/6)GlcNAcβ1-6]GalNAc		core 2	1362.52	1361.51	680.252	453.166	680.244	11.9809	16.3	nd			nd			5.28	0.38	0.50579	71	1.3	1.67429	1.32	1.74834
1266-1	1266.5	1	Hex2HexNAc2dHex1NeuAc1Sul1	Galβ1-3[NeuAcα2-3/6Galβ1-3/4(Fucα1-2)SO3-GlcNAcβ1-6]GalNAc		core 2	1385.45	1384.45	691.72	460.811	691.719	1.01197	16.2	30.062	1587	0.583315	30.062	2596.31	1.06731	5.28	0.3	0.399308			0		0
1372-1	685.747	1	Hex1HexNAc3NeuAc2	GlcNAc/GalNAcβ1-4/6(NeuAcα2-3)Galβ1-3[NeuAcα2-3/6GlcNAcβ1-6]GalNAc		core 2	1491.56	1490.55	744.773	496.18	744.78	9.06316	16.22	21.87	1549	0.569347	20.73	346	0.142237	5.28	1	1.33103			0		0
1331-1	1331.5	1	NeuAc2Hex2HexNAc2	NeuAcα2-6Galβ1-3[Galβ1-3(NeuAcα2-6)GlcNAcβ1-6]GalNAc		core 2	1450.53	1449.53	724.26	482.504	724.254	8.35335	16.94	21.5397	5878.45	2.16067	20.5	1444.01	0.593614	5.95	2.02	2.68867	76	1.75	2.25385	1.66	2.19868
				NeuAcα2-3/6Galβ1-3[Galβ1-4(NeuAcα2-3/6)GlcNAcβ1-6]GalNAc		core 2							17.23							6.21	1.65	2.19619	78	1.29	1.66141	1.46	1.93377
1331-1P	1331.5	1	Hex2HexNAc2NeuAc2	NeuAcα2-6GalNAcβ1-4(NeuAcα2-6)Galβ1-3GlcNAcβ1-6Gal		peeling	1450.53	1449.53	724.26	482.504	724.248	15.9473	16.65	nd			nd			5.51	6.21	8.26567	73	6.56	8.44871	6.09	8.06623
1372-2	685.747	1	Hex1HexNAc3NeuAc2	GalNAcβ1-4(NeuAcα2-3/6)Galβ1-3/4(NeuAcα2-3/6)GlcNAcβ1-3GalNAc		core 3	1491.56	1490.55	744.773	496.18	744.78	9.06316	16.94	23.02	1222	0.449156	22.26	427	0.175535	5.83	0.9	1.19792	75 (half)	1.235	1.59057	1.07	1.41722
1389-1	1389.57	1	NeuAc1dHex1Hex2HexNAc3	Fucα1-2Galβ1-3[GlcNAcβ1-3(NeuAcα2-6)Galβ1-3GlcNAcβ1-6]GalNAc		core 2	1508.58	1507.57	753.281	501.852	1507.55	12.0724	16.77	28.1616	15916.2	5.85014	27.5	16029.7	6.58963	5.69	2.56	3.40743	74,75 (half)	2.095	2.69818	1.74	2.30464
1469-1	734.233	2	Hex2HexNAc3Sul1dHex1NeuAc1	NeuAcα2-3/6(Fucα1-2)Galβ1-3[GalNAc/GlcNAcβ1-3/4/6Galβ1-3/4SO3-GlcNAcβ1-6]GalNAc		core 2	1588.53	1587.53	793.259	528.504	793.249	13.3626	16.37	29.97	1801	0.661972	29.04	1331	0.547159	5.38	0.55	0.732064	72	0.35	0.45077	0.44	0.582781
1477-1	738.5	2	NeuAc2dHex1Hex2HexNAc2	Fucα1-2Galβ1-3[NeuAcα2-6Galβ1-3(NeuAcα2-3/6)GlcNAcβ1-6]GalNAc		core 2	1596.59	1595.59	797.289	531.19	797.284	5.89498	17.35	29.3013	6271.43	2.30511	28.7	10338.6	4.25006	6.67	1.42	1.89006	81	0.99	1.27503	1.28	1.69536
1535-1	767	2	NeuAc2Hex2HexNAc3	Galβ1-3[GalNAβ1-4(NeuAcα2-3)Galβ1-3(NeuAcα2-3/6)GlcNAcβ1-6]GalNAc		core 2	1653.61	1652.61	825.8	550.197	825.796	4.29886	17.7	20.7	16617.2	6.10777	19.2	7153.09	2.94055	6.94	1	1.33103	82	3.08	3.96677	3.05	4.03974
1535-1	767	2	NeuAc2Hex2HexNAc3	Galβ1-3[NeuAcα2-6GlcNAcβ1-3(NeuAcα2-6)Galβ1-3/4GlcNAcβ1-6]GalNAc		core 2														6.94	2.38	3.16784
1535-1	767	2	NeuAc2Hex2HexNAc3	GalNAcβ1-4(NeuAcα2-6)Galβ1-3[Galβ1-3(NeuAcα2-3/6)GlcNAcβ1-6]GalNAc		core 2														7.21	4.73	6.29575	83,84	3.96	5.10014	4.53	6
1681-1	840.1	2	NeuAc2dHex1Hex2HexNAc3	Fucα1-2Galβ1-3[GlcNAc/GalNAcβ1-3/4(NeuAcα2-6)Galβ1-3/4(NeuAcα2-3/6)GlcNAcβ1-6]GalNAc (4x dif isomers- dif in GalNAc/GlcNAc and galactose linkage)		core 2	1799.67	1798.66	898.829	598.883	898.827	1.89135	17.83	29.3013	12111.3	4.45161	28.7	22345.5	9.18597	7.62/7.91/8.14	7.58	10.0892	85,86,87,88,89	5.72	7.36686	6.71	8.88742
1843-1	920.828	2	Neu5Ac2dHex1Hex3HexNAc3	NeuAcα2-3/6-, Fucα-GalNAcβ1-4Galβ1-3/4GlcNAc/GalNAcβ1-3/4/6Galβ1-3/4GlcNAcβ1-6Gal		peeling	1961.72	1960.72	979.855	652.901	979.856	0.612335	19.57	23.51	1028	0.37785	nd			8.57	0.7	0.931718	91	0.37	0.476528	0.67	0.887417
1843-2	920.828	2	Neu5Ac2dHex1Hex3HexNAc3				1961.72	1960.72	979.855	652.901	979.836	18.9824	19.69	nd			nd			8.86	0.7	0.931718	93 (half)	0.655	0.843583	0.705	0.933775
1892-1	945.31	2	Neu5Ac1Hex3HexNAc5Sul1	NeuAcα2-3/6-GlcNAcβ1-3/6Galβ1-3[GalNAcβ1-4Galβ1-3/4GlcNAcβ1-3/6Galβ1-3/4SO3-GlcNAcβ1-6]GalNAc		core 2	2010.69	2009.68	1004.34	669.222	669.215	9.81239	17.1	nd			nd			6.1	2.95	3.92653	77	2.59	3.33569	2.43	3.21854
2126-1	1062.6	2	NeuAc2dHex1Hex3HexNAc4Sul1	NeuAcα2-3/6GalNAc/GlcNAcβ1-3/4/6(Fucα1-2)Galβ1-3[NeuAcα2-3/6)Galβ1-3GalNAc/GlcNAcβ1-3/4/6Galβ1-3SO3-GlcNAcβ1-6]GalNAc		core 2	2244.76	2243.75	1121.37	747.246	1121.36	9.8094	19.94	30.9236	2603.75	0.957028	32.8	4313.87	1.77338	9	2.36	3.14122	93 (half), 94 (half)	1.92	2.47279	1.91	2.5298
				Fucα1-2Galβ1-3(GalNAc/GlcNAcβ1-3/4[NeuAcα2-6Galβ1-3/4GalNAc/GlcNAcβ1-4/6(NeuAcα2-3/6)Galβ1-3/4SO3-GlcNAcβ1-6]GalNAc		core 2														9	1	1.33103	94 (half)	1.265	1.62921	1.205	1.59603
				Fucα1-2Galβ1-3[GalNAc/GlcNAcβ1-4/6(NeuAcα2-3)Galβ1-3/4GalNAc/GlcNAcβ1-3/4/6Galβ1-3/4(NeuAcα2-3/6)SO3-GlcNAcβ1-6]GalNAc		core 2														9.3	1.04	1.38427	96	0.62	0.798506	0.85	1.12583
				NeuAcα2-3/6GalNAc/GlcNAcβ1-3/4/6(Fucα1-2)Galβ1-3[NeuAcα2-3/6Galβ1-3GalNAc/GlcNAcβ1-3/4/6Galβ1-4SO3-GlcNAcβ1-6]GalNAc		core 2														9.99	1.92	2.55557	99,100	1.41	1.81596	1.7	2.25166
2249-1	1123.91	2	Hex3HexNAc5dHex1NeuAc2	(NeuAcα2-3/6)2-Galβ1-3/4(Fucα1-2)GlcNAcβ1-3/6[GalNAcβ1-4Galβ1-3/4GlcNAcβ1-3/6Galβ1-3/4GlcNAcβ1-3/6]GalNAc		core 4	2367.88	2366.88	1182.93	788.287	788.284	4.52458	21.51	23.16	1780	0.654253	nd		-	10.9	1.69	2.24943	103,104,105	0.75	0.965935	1.85	2.45033
														SUM:	272066	100	SUM:	243257	100	SUM:	75.13			77.645		75.5
[1]	P=peeling, PH=peeling only found in HILIC (not MS), H=glycan found only in HILIC
[2]	*outside MS scanning range
[3]	Abbreviations: Hex, hexose; HexNAc, N-acetylhexosamine; deHex, deoxyhexose; NeuAc, N-acetylneuraminic acid; Sul, sulphate													PGC-LC-MS				% of identified glycans - compared in both methods						HILIC-UPLC
[4]	Sequence interpreted from diagnostic MS ions ((Thomsson, KA et al, Glycobiology 2012, vol22:8, p1128-1139)
	Sequence assignment is based on interpretation of MS/MS spectra, and also compared to reference spectra. Residue branches are in brackets.													Glycan features		WT			Cyba mut				Glycan features	WT	WT	Cyba mut	Cyba mut
	Branches attached to C6 of GalNAc are in square brackets. Sulfated monosaccharides are in bold.													Core 1		13.4984			11.8043				Core 1	4.07	5.24181	4.29	5.68212
	Assumptions and abbreviations: Gal, galactose; GalNAc, N-acetylgalactosamine; GlcNAc, N-acetylglucosamine; deoxyhexose, Fuc; SO3, sulfate; NeuAc, N-acetylneuraminic acid.													Core 2		84.1459			88.0201				Core 2	41.755	53.7768	41.7	55.2318
	Sialic acid linkages are based mostly on HILIC and known facts. Some alpha2-3linked sialic acid, especially in the CAD epitope was not digested by alpha2-3sialidase (NAN1), perhaps due to sterical issues.													Core 3		1.32358			0.175535				Core 3	1.485	1.91255	1.145	1.51656
	Fragment ions to indicatee 2-3 from 2-6linked sialic acid are below m/z 200, under the MS scanning range													Core 4		0.654253			-				Core 4	0.75	0.965935	1.85	2.45033
	In case of galactose linkages labelled as β1-3/4 and sialic acids linked α2-3/6- these all options are possible or we couldn’t determine which one is present													Terminal epitopes									Terminal epitopes
[5]	PGC-MS is semiquantitative, standards for all glycans are not available, and negatively charged glycans ionize better than neutral in the negative ion mode													Fucosylated		67.0321			73.9622				Fucosylated	41.99	54.0795	41.615	55.1192
[6]	Retention time (RT) of selected structure using porous graphitized carbon chromatography.													Sialylated		34.1097			33.9693				Sialylated	46.69	60.1327	48.97	64.8609
[7]	The intensity is area-under-the-curves of each glycan.													Sulfated		16.7695			18.6214				Sulfated	12.34	15.8928	12.2	16.1589
[8]	Glucose units (GU) of the individual glycans													sLex		1.61128			1.77338				sLex	4.08	5.25468	5.46	7.23179
[9]	Peak area (%) from each glycan from pooled sample (Cyba mut and WT)													HexNAc		43.9316			44.8906				HexNAc	25.13	32.3653	26.36	34.9139
[10]	Only colon sample was done on Xevo LC-MS (sufficient amounts of colon sample were available but not of ileum sample)													Core 2 glycans with Fuc-Gal- on C3 branch		46.9823			59.5991				Core 2 glycans with Fuc-Gal- on C3 branch	20.655	26.6018	20.69	27.404
nd	not detected

## Sheet: S2B Table
S2B Table	Structural characterisation of the O-linked glycans from ileum of WT and Cyba mut mice.
Name[1]	MS and MS/MS data			Tentative sequence[4]	Glycan pictures	Core	Semiquantitation using PGC-LC-MSn[5]						Relative quantification by HILIC-UPLC
	m/z	Charge[2]	Composition[3]				WT			Cyba mut			Pooled Cyba mut and WT			Peak number in pools	WT (%area)	WT (%area)	Cyba mut (%area)	Cyba (%area)
							RT (min)[6]	Intensity[7]	Intensity(%)	RT (min)	Intensity	Intensity(%)	GU[8]	% area[9]	% identified			% identified		% identified
368-1PH	368.156	1*	dHex1Hex1	Fucα1-2Gal		peeling	nd			nd			1.59	7.29	8.72427	8,9	4.48	5.77915	5.68	6.93952
384-1	384.204	1	Hex1HexNAc1	Galβ1-3GalNAc		core 1	13.1268	36920.7	2.71069	13.3	32225.6	2.87864	1.8	1.46	1.74725	11	1.96	2.52838	1.67	2.04032
425-1	425.3	1	HexNAc2	GlcNAcβ1-3/6GalNAc		core 3(6)	16.3	2482	0.182227	17	2883	0.257531	1.82	0.88	1.05314	12 (half)	0.145	0.187049	0.135	0.164936
505-1	505.135	1	HexNAc2Sul1	SO3-GlcNAcβ1-3GalNAc		core 3	17	560	0.0411149	17.6	1680	0.15007	1.82	1.42	1.69938			0		0
343-1PH	343.125	1*	Hex2	Galβ1-3Glc		peeling	nd			nd			1.96	3.5	4.18861	14	0.52	0.670795	2.78	3.39646
530-1	530.352	1	dHex1Hex1HexNAc1	Fucα1-2Galβ1-3GalNAc		core 1	26.7739	21231.6	1.55881	27.1	16655	1.48775	2.26	0.18	0.215414	20	0.38	0.490196	0.08	0.0977398
472-P	472.4	1	NeuAc1Hex1	NeuAcα2-3Gal		peeling	17.7	9217	0.676707	17.7	9251	0.826369	2.4	0.89	1.0651	23	1.29	1.66409	0.83	1.01405
505-P	505.177		Hex3	Galβ1-3Galβ1-3Gal		peeling	17.61	2883	0.211668	18.51	2767	0.247169	2.62	1.33	1.59167	27	1.25	1.61249	0.82	1.00183
587-1	587.303	1	Hex1HexNAc2	Galβ1-3[GlcNAcβ1-6]GalNAc		core 2	16.2969	66817	4.90567	17	59879.5	5.34889	2.69	2	2.39349	29	2.31	2.97988	1.86	2.27245
667-1	667.324	1	Hex1HexNAc2Sul1	Galβ1-3[SO3-GlcNAcβ1-6]GalNAc		core 2	17.5252	111996	8.2227	17.8	73655.6	6.57947	2.91	1.05	1.25658	34	1.79	2.30908	1.16	1.41723
675-1	675.357	1	NeuAc1Hex1HexNAc1	NeuAcα2-3Galβ1-3GalNAc		core 1	17.8718	47738.6	3.50494	18.1	42737.3	3.81762	3.01	0.52	0.622307	36, 37	0.76	0.980392	0.65	0.794136
749-PH	749.4	1	Hex2HexNAc2	GalNAcβ1-4Galβ1-3/4GlcNAcβ1-6Gal		peeling	nd			nd			3.23	0.36	0.430828	40,41	0.83	1.07069	0.4	0.488699
813-1	813.427	1	dHex1Hex1HexNAc2Sul1	Fucα1-2Galβ1-3[SO3-GlcNAcβ1-6]GalNAc		core 2	28.255	26477.9	1.94399	28.2	9867.38	0.881428	3.34	0.27	0.323121	42	0.42	0.541796	0.21	0.256567
878-1	878.326	1	NeuAc1Hex1HexNAc2	GalNAcβ1-4[NeuAc2-3/6]Galβ1-3GalNAc		core 1	15.6683	14866.8	1.09151	16.3	11750	1.0496	3.44	2.58	3.0876	44	5.32	6.86275	5.29	6.46304
749-1	749.4	1	Hex2HexNAc2	Galβ1-3[Galβ1-3GlcNAcβ1-6]GalNAc		core 2	18.5944	45910.2	3.3707	19	39760.9	3.55174	3.36	1.4	1.67544	43	0.3	0.386997	0.32	0.390959
749-2	749.4	1	Hex2HexNAc2	Galβ1-3[Galβ1-4GlcNAcβ1-6]GalNAc		core 2							3.48	0.77	0.921494	45	0.93	1.19969	0.58	0.708613
829-1	829.365	1	Hex2HexNAc2Sul1	Galβ1-3[Galβ1-4SO3-GlcNAcβ1-6]GalNAc		core 2	19.1783	19331.7	1.41932	19.4	9590.27	0.856675	3.65	0.12	0.143609	48	0.55	0.709494	0.26	0.317654
829-2	829.365	1	Hex2HexNAc2Sul1	Galβ1-3[Galβ1-3SO3-GlcNAcβ1-6]GalNAc		core 2	20.3169	20561.5	1.50962	20.5	15447.7	1.3799		0.06	0.0718047			0		0
878-PH	878.326	1	NeuAc1Hex1HexNAc2	GalNAcβ1-4(NeuAcα2-6)Galβ1-3GlcNAc		peeling	nd			nd			3.75	0.4	0.478698	50 (half)	0.215	0.277348	0.395	0.48259
952-1H	952.363	1	Hex2HexNAc3	GalNAcβ1-4Galβ1-4GlcNAcβ1-3/6Galβ1-3GalNAc		core 1	nd			nd			3.91	1.07	1.28052	52	1.13	1.45769	1.3	1.58827
952-2H	952.363	1	Hex2HexNAc3	GalNAcβ1-4Galβ1-3GlcNAcβ1-3/6Galβ1-3GalNAc		core 1	nd			nd			3.97	1.39	1.66348	53	1.51	1.94788	1.83	2.2358
952-3H	952.363	1	Hex2HexNAc3	Galβ1-3[GalNAc/GlcNAcβ1-3/4/6Galβ1-4GlcNAcβ1-6]GalNAc		core 2	nd			nd			4.1	0.3	0.359023	55	0.35	0.451496	0.45	0.549786
952-4H	952.363	1	Hex2HexNAc3	Galβ1-3[GalNAc/GlcNAcβ1-3/4/6Galβ1-3GlcNAcβ1-6]GalNAc		core 2	nd			nd			4.14	0.22	0.263284	56	0.34	0.438596	0.2	0.244349
1040-P	1040.4	1	NeuAc1Hex2HexNAc2	GalNAcβ1-4(NeuAcα2-6)Galβ1-3/4GlcNAcβ1-6Gal		peeling	18.1413	31500.8	2.31277	18.49	30830.5	2.75401	4.21	21.5	25.73	57,58	25.29	32.6238	21.7	26.5119
1040-1	1040.4	1	NeuAc1Hex2HexNAc2	NeuAcα2-3/6Galβ1-3[Galβ1-3/4GlcNAcβ1-6]GalNAc		core 2	21.54	10206	0.749319	21.68	14643	1.30802	4.35	0.59	0.706079	59	0.43	0.554696	0.82	1.00183
1040-2	1040.4	1	NeuAc1Hex2HexNAc2	Galβ1-3[NeuAcα2-3Galβ1-4GlcNAcβ1-6]GalNAc		core 2	23.64	16368	1.20173	23.58	23171	2.06981	4.52	0.69	0.825754	61	0.31	0.399897	0.77	0.940745
1040-3	1040.4	1	NeuAc1Hex2HexNAc2	Galβ1-3[NeuAcα2-6Galβ1-4GlcNAcβ1-6]GalNAc		core 2	24.21	8895	0.653066	24.25	7371	0.658433	4.58	1.35	1.61561	62	1.05	1.35449	1.43	1.7471
1243-1	1243.6	1	NeuAc1Hex2HexNAc3	GalNAcβ1-4(NeuAcα2-6)Galβ1-3GlcNAcβ1-3/6Galβ1-3GalNAc		core 1	19.74	358503	26.3211	20.1	309482	27.6453	4.81	5.62	6.72571	65	7.06	9.10733	5.97	7.29383
1243-2	1243.6	1	NeuAc1Hex2HexNAc3	Galβ1-3[GalNAc/GlcNAcβ1-3/4(NeuAcα2-6)Galβ1-4GlcNAcβ1-6]GalNAc		core 2	19.1	250917	18.4222	19.3	166128	14.8398	4.97	5.61	6.71374	66	1.07	1.38029	1.4	1.71045
1243-3	1243.6	1	NeuAc1Hex2HexNAc3	NeuAcα2-3/6(GalNAc/GlcNAcβ1-3/4/6)Galβ1-3[Galβ1-4GlcNAcβ1-6]GalNAc		core 2	nd			nd			4.97	1.26	1.5079	67	4.9	6.32095	5.51	6.73183
1243-4	1243.6	1	NeuAc1Hex2HexNAc3	NeuAcα2-3/6Galβ1-3(GalNAcβ1-4Galβ1-3/4GlcNAcβ1-6GalNAc		core 2	20.32	64218.5	4.71489	20.8	43319.8	3.86965	6.18	0.88	1.05314	79	0.2	0.257998	0.72	0.879658
1155-1	1155.58	1	Hex2HexNAc4	GlcNAcβ1-3/6Galβ1-3[GalNAcβ1-4Galβ1-4GlcNAcβ1-6]GalNAc		core 2	20.7786	5679.33	0.416973	20.7786	6322.01	0.56473	5.38	0.32	0.382958	71	0.32	0.412797	0.35	0.427611
1389-1	1389.6	1	NeuAc1dHex1Hex2HexNAc3	GalNAcβ1-4(NeuAcα2-3/6)Galβ1-3[Galβ1-4(Fucα1-2)GlcNAcβ1-6GalNAc		core 2	23.2533	11664.3	0.856385	23.2533	6014.72	0.53728	5.62	1.67	1.99856	73, 74	1.35	1.74149	1.74	2.12584
1389-2	1389.57	1	NeuAc1dHex1Hex2HexNAc3	[NeuAcα2-3/6] +(GlcNAcβ1-3/6(Fucα1-2)Galβ1-3[Galβ1-4GlcNAcβ1-6]GalNAc		core 2	28.1616	58641.3	4.30541	28	28136.5	2.51337						0		0
1446-1	1446.57	1	NeuAc1Hex2HexNAc4	GlcNAcβ1-3/6Galβ1-3[GalNAcβ1-4(Neu5Acα2-6)Galβ1-3/4GlcNAcβ1-6]GalNAc		core 2	20.5015	30921.7	2.27025	20.6	38242.4	3.4161	6.1	1.13	1.35232	78	0.7	0.902993	1.1	1.34392
1446-2	1446.57	1	NeuAc1Hex2HexNAc4	GalNAcβ1-4(NeuAcα2-3)Galβ1-3[GalNAcβ1-4Galβ1-4GlcNAcβ1-6]GalNAc		core 2							6.58	1.12	1.34035	83	0.49	0.632095	1.31	1.60049
1446-3	1446.57	1	NeuAc1Hex2HexNAc4	GalNAcβ1-4(NeuAcα2-3/6)Galβ1-3(GalNAcβ1-4Galβ1-3GlcNAcβ1-6)GalNAc		core 2							6.74	0.41	0.490665	84, 85	0.42	0.541796	0.54	0.659743
1535-1	767	2	NeuAc2Hex2HexNAc3	NeuAcα2-3/6Galβ1-3[GalNAcβ1-4(NeuAcα2-6)Galβ1-3/4GlcNAcβ1-6]GalNAc		core 2	21.3485	7039.68	0.51685	21.3	17190.7	1.5356	6.96	6.86	8.20967	86	3.76	4.85036	6.41	7.8314
1608-1	1608.7	1	NeuAc1Hex3HexNAc4	GalNAcβ1-4(NeuAcα2-6)Galβ1-3/4GlcNAcβ1-3/6Galβ1-3/4GlcNAcβ1-3/6Galβ1-3GalNAc		core 1	22.9657	22601.6	1.6594	23.8	13049.1	1.16564	7.09	1.52	1.81905	87	1.14	1.47059	1.56	1.90593
1811-1	905.3	2	NeuAc1Hex3HexNAc5	[GlcNAcβ1-6]GalNAcβ1-4Galβ1-3/4GlcNAcβ1-3/6Galβ1-3/4(NeuAcα2-3/6)GlcNAcβ1-3/6Galβ1-3GalNAc		core 2	21.7345	7568	0.555638	21.7345	9429.71	0.842333	7.38	0.68	0.813787	88, 89	0.51	0.657895	0.73	0.891875
1738-1	868.6	2	NeuAc2Hex2HexNAc4	GalNAcβ1-4(NeuAcα2-3/6)Galβ1-3[GalNAcβ1-4(NeuAcα2-6)Galβ1-3/4GlcNAcβ1-6]GalNAc		core 2	19.8035	13678.7	1.00428	20	21067	1.88187	7.51 7.59	1.85	2.21398	90,91	1.12	1.44479	1.84	2.24801
2103-1	1051.1	2	NeuAc2Hex3HexNAc5	GalNAcβ1-4(NeuAcα2-6)Galβ1-3/4GlcNAcβ1-3/6Galβ1-3[GlcNAcβ1-3/6(NeuAcα2-3/6)Galβ1-4GlcNAcβ1-6]GalNAc		core 2	22.0211	36639.8	2.69008	22.1	56928	5.08523	8.14	1.04	1.24461	96	0.62	0.799794	1.05	1.28283
							SUM:	1.36204e+06		SUM:	1.11948e+06		SUM:	83.56			77.52	100	81.85	100
[1]	P=peeling, PH=peeling only found in HILIC (not MS), H=glycan found only in HILIC
[2]	*outside MS scanning range
[3]	Abbreviations: Hex, hexose; HexNAc, N-acetylhexosamine; deHex, deoxyhexose; NeuAc, N-acetylneuraminic acid; Sul, sulphate
[4]	Sequence interpreted from diagnostic MS ions (Thomsson, KA et al, Glycobiology 2012, vol22:8, p1128-1139)
	Sequence assignment is based on interpretation of MS/MS spectra, and also compared to reference spectra. Residue branches are in brackets.
	Branches attached to C6 of GalNAc are in square brackets. Sulfated monosaccharides are in bold.
	Assumptions and abbreviations: Gal, galactose; GalNAc, N-acetylgalactosamine; GlcNAc, N-acetylglucosamine; deoxyhexose, Fuc; SO3, sulfate; NeuAc, N-acetylneuraminic acid.
	Sialic acid linkages are based mostly upon on HILIC and known facts. Some alpha2-3linked sialic acid, especially in the CAD epitope was not digested by alpha2-3sialidase (NAN1), perhaps due to sterical issues.
	Fragment ions to indicate 2-3 from 2-6linked sialic acid are below m/z 200, under the MS scanning range
	In case of galactose linkages labelled as β1-3/4 and sialic acids linked α2-3/6- these all options are possible or we couldn’t determine which one is present
[5]	PGC-MS is semiquantitative, standards for all glycans are not available, and negatively charged glycans ionize better than neutral in the negative ion mode
[6]	Retention time (RT) of selected structure using porous graphitized carbon chromatography.
[7]	The intensity is area-under-the-curves of each glycan.
[8]	Glucose units (GU) of the individual glycans
[9]	Peak area (%) from each glycan from pooled sample (Cyba mut and WT)
nd	not detected
Novel structures are highlighted						PGC-LC-MS												HILIC-UPLC
												% of identified glycans - compared in both methods
					Glycan features				WT			Cyba mut				Glycan features	WT	WT	Cyba mut	Cyba mut
					Core 1				36.8464			38.0445				Core 1	19.26	24.8452	18.35	22.4191
					Core 2				59.7291			57.7203				Core 2	24.24	31.2693	30.76	37.5809
					Core 3				0.223342			0.407602				Core 3(6)	0.145	0.187049	0.135	0.164936
					Core 4				-			-				Core 4
					Terminal epitopes											Terminal epitopes
					Fucosylated				8.6646			5.41983				Fucosylated	6.63	8.55263	7.71	9.41967
					Sialylated				72.8298			74.9896				Sialylated	58.005	74.8259	61.765	75.4612
					Sulfated				13.0956			9.69748				Sulfated	2.905	3.74742	1.765	2.15638
					HexNAc				80.4894			80.0364				HexNAc	57.99	74.8065	59.44	72.6206
					Core 2 glycans with Fuc-Gal- on C3 branch				6.2494			3.3948				Core 2 glycans with Fuc-Gal- on C3 branch	1.77	2.28328	1.95	2.38241
