# Supplementary material for: Characterization of intestinal O-glycome in reactive oxygen species deficiency
Source: PLoS One. 2024 Mar 14;19(3):e0297292. doi: 10.1371/journal.pone.0297292 (PMC10939276; doi:10.1371/journal.pone.0297292)
Supplement: S3 Table — A) HILIC-UPLC and exoglycosidase digestion of colon pool. B) HILIC-UPLC and exoglycosidase digestion of ileum pool. (XLSX) [file pone.0297292.s004.xlsx]

## Sheet: S3A Table
S3A Table. HILIC-UPLC and exoglycosidase digestions of colon pool.
Structure/name	Picture and core	Mins (MS)	BLANK		Peak number (from unpooled)	UND						NAN1					ABS					ABS+SPG					ABS+BTG					ABS+GUH					ABS+JBH					ABS+BTG+AMF					ABS+BTG+AMF+BKF
			GU	% Area			GU					GU	% Area				GU	% Area				GU	% Area				GU	% Area				GU	% Area				GU	% Area				GU	% Area				GU	% Area
*confirmed by MS (in UND)				Junk	1	1		0.08	0.08				0.05	0.05				0.04	0.04				0.05	0.05				0.12	0.12				0.08	0.08				0.08	0.08				0.07	0.07				0.13	0.13
digestion product					2	2	1.02	0.43	0.23	GA		1.02	0.27	0.07	GA		1.02	0.23	0.03	GA		1.02	0.36	0.16	GA		1.03	3.36	0.16	GA		1.03	0.25	0.05	GA		1.03	0.25	0.05	GA		1.03	4.2	0.05	GA		1.02	3.11	0.06
undigestable background			1.03	4.71					0.2	JUNK/gl				0.2	JUNK/gl				0.2	JUNK/gl				0.2	JUNK/gl				3.2	JUNK/gl				0.2	JUNK/gl				0.2	JUNK/gl				3.45	JUNK/gl		1.05	2	3.35
					3,4	3	1.04	0.19	0.19	JUNK/ga		1.05	0.62	0.62	JUNK/ga		1.05	0.66	0.66	JUNK/ga		1.05	0.63	0.63	JUNK/ga		1.05	0.64	0.64	JUNK/ga		1.05	0.88	0.88	JUNK/ga		1.05	0.98	0.98	JUNK/ga				0.7	JUNK/ga				1.7
			1.09	1.29	5	4	1.1	0.21	0.21			1.1	0.16	0.16			1.1	0.17	0.17			1.1	0.15	0.15			1.1	0.17	0.17			1.1	0.15	0.15			1.1	0.17	0.17			1.1	0.21	0.21			1.1	0.19	0.19
			1.15	0.13	6	5	1.15	0.03	0.03			1.14	0.03	0.03			1.16	0.02	0.02			1.14	0.02	0.02			1.15	0.02	0.02			1.15	0.02	0.02			1.14	0.04	0.04			1.15	0.02	0.02			1.15	0.05	0.05
					7,8	6	1.42	0.09	0.09			1.46	0.02	0.02			1.43	0.02	0.02			1.46	0.04	0.04			1.43	0.04	0.04			1.47	0.03	0.03			1.47	0.02	0.02			1.48	0.04	0.04			1.43	0.02	0.02
					9	7	1.5	0.1	0.1			1.5	0.1	0.1			1.51	0.1	0.1			1.5	0.09	0.09			1.5	0.1	0.1			1.5	0.07	0.07			1.51	0.08	0.08			1.51	0.06	0.06			1.51	0.06	0.06
Fucα1-2GlcNAc			1.55	0.13	10	8	1.55	0.12	0.12			1.54	0.08	0.08			1.55	0.09	0.09			1.55	0.12	0.12			1.55	0.23	0.23	fa2GL		1.52	0.06	0.06			1.54	0.03	0.03			1.55	0.19	0.19	fa2GL		1.55	0.38	0.08
Fucα1-2Gal			1.6	2.32	11,12	9	1.6	6.84	6.04	fa2ga		1.6	6.17	5.37	fa2ga		1.6	5.78	4.98	fa2ga		1.6	5.68	4.88	fa2ga		1.6	5.88	4.98	fa2ga		1.6	5.47	4.67	fa2ga		1.6	5.58	4.78	fa2ga		1.6	5.92	5.02	fa2ga		1.6	4.8	4.2
GlcNAcβ1-3GalNAc																													0.1	GL3GA														0.1	GL3GA				0.1
									0.8					0.8					0.8					0.8					0.8					0.8					0.8					0.8					0.8
					13	10	1.7	0.04	0.09			1.69	0.07	0.12			1.7	0.04	0.15			1.69	0.03	0.12			1.71	0.05	0.12			1.73	0.13	0.13			1.72	0.16	0.16			1.72	0.07	0.11			1.72	0.09	0.17
			1.73	0.16		11	1.74	0.05				1.72	0.05				1.73	0.11				1.73	0.09				1.73	0.07														1.74	0.04				1.74	0.08
Galβ1-3GalNAc		5.61	1.79	1.59	14	12	1.79	0.33	0.63	*ga3GA/JUNK		1.79	0.48	0.48	ga3GA/JUNK		1.8	0.72	0.72	ga3GA/JUNK		1.79	0.94	0.94	ga3GA/JUNK		1.79	0.91	0.91	ga3GA/JUNK (incomplete)		1.79	1.37	1.37	ga3GA/JUNK (incomplete)		1.79	1.37	1.37	ga3GA/JUNK (incomplete)		1.79	0.96	0.96	ga3GA/JUNK (incomplete)		1.79	1	1
GlcNAcβ1-6Gal		5.61	1.81	4.32	15	13	1.82	1.6	1.3	GL6ga/JUNK		1.83	1.3	1.3	GL6ga/JUNK		1.83	1.74	1.3	GL6ga/JUNK		1.82	1.36	1.36	GL6ga/JUNK		1.83	4.08	4.08	GL6ga/JUNK		1.83	1.1	1.1	GL6ga/JUNK		1.83	1.15	1.15	GL6ga/JUNK		1.83	4.14	4.14	GL6ga/JUNK		1.83	4.16	4.16
			1.87	0.88	16	14	1.87	0.18	0.18			1.88	0.19	0.19					0.44			1.85	0.42	0.42			1.88	0.3	0.3			1.86	0.39	0.39			1.87	0.51	0.51			1.87	0.25	0.25			1.87	0.91	0.91
			1.9	0.18	17	15	1.9	0.03	0.03			1.94	0.15	0.15			1.97	4.11	0.11			1.93	0.27	0.27			1.94	0.34	0.34			1.94	0.24	0.24			1.93	0.27	0.27			1.93	0.31	0.31			1.93	0.4	0.4
			1.97	41.91	18	16	1.94	0.17	0.17
Galβ1-3Glc					19	17	1.97	4.26	4.26	JUNK/ga3gl		1.97	4.18	4.18	JUNK/ga3gl				4	JUNK/ga3gl		1.96	3.61	3.61	JUNK/ga3gl		1.98	0.14	0.14			1.97	3.72	3.72	JUNK/ga3gl		1.97	3.91	3.91	JUNK/ga3gl		1.97	0.14	0.14	JUNK/ga3gl (incomplete)		1.98	0.33	0.14
SO3-GL6GA					20	18	2.02	0.11	0.11			2.01	0.35	0.35			2.02	0.15	0.15			2.01	0.13	0.13			2.02	0.15	0.15			2.02	0.27	0.27			2.02	0.24	0.24			2.02	0.11	0.11					0.19
			2.06	2.14		19	2.07	0.08	0.08			2.04	0.08	0.08			2.07	0.1	0.1			2.06	0.07	0.07			2.07	0.1	0.1			2.06	0.1	0.1			2.07	0.1	0.1			2.07	0.13	0.1			2.07	0.18	0.1
			2.1	0.48	21	20	2.1	0.04	0.04			2.09	0.02	0.02			2.1	0.07	0.07			2.08	0.09	0.09			2.09	0.05	0.05			2.11	0.07	0.07			2.11	0.07	0.07					0.03					0.08
						21	2.12	0.02	0.02			2.12	0.01	0.01
					22	22	2.15	0.02	0.02			2.16	0.03	0.03			2.14	0.09	0.09			2.14	0.09	0.09			2.13	0.08	0.08			2.15	0.09	0.09			2.15	0.07	0.07			2.12	0.02	0.02			2.11	0.07	0.07
																																										2.15	0.03	0.03			2.15	0.09	0.09
			2.18	0.25		23	2.18	0.02	0.02			2.2	0.14	0.14			2.21	0.14	0.14			2.19	0.06	0.06			2.21	0.16	0.16			2.21	0.17	0.17			2.21	0.19	0.19			2.21	0.11	0.11			2.18	0.07	0.07
			2.19	0.11	23	24	2.21	0.05	0.05													2.21	0.06	0.06																							2.22	0.07	0.07
Fucα1-2Galβ1-3GalNAc		6.45	2.22	0.12	24	25	2.26	0.18	0.18	*fa2ga3GA		2.26	0.19	0.19	fa2ga3GA		2.26	0.25	0.25	fa2ga3GA		2.26	0.25	0.25	fa2ga3GA		2.26	0.23	0.23	fa2ga3GA		2.26	0.21	0.21	fa2ga3GA		2.26	0.25	0.25	fa2ga3GA		2.26	0.2	0.2	fa2ga3GA		2.29	0.09	0.09
			2.28	0.59	25	26	2.29	0.15	0.15			2.29	0.14	0.14			2.3	0.17	0.17			2.29	0.16	0.16			2.3	0.15	0.15			2.29	0.16	0.16			2.3	0.18	0.18			2.29	0.15	0.15
					26	27	2.32	0.08	0.08			2.35	0.22	0.22			2.33	0.09	0.09			2.32	0.08	0.08			2.32	0.11	0.11			2.32	0.07	0.07			2.32	0.09	0.09			2.32	0.06	0.06			2.32	0.19	0.19
			2.34	0.99	27	28	2.35	0.12	0.12								2.36	0.3	0.3			2.36	0.31	0.31			2.35	0.13	0.13			2.36	0.32	0.32			2.36	0.4	0.4			2.35	0.1	0.1
																											2.39	0.04	0.04			2.41	0.33	0.04			2.41	0.51	0.04			2.39	0.03	0.03			2.4	0.07	0.07
Galβ1-3(Fucα1-2)GlcNAc		7.62	2.39	0.36	28	29	2.4	0.65	0.52	ga3(fa2)GL		2.41	0.19	0.06	ga3(fa2)GL		2.41	0.43	0.3	ga3(fa2)GL		2.41	0.3	0.3	ga3(fa2)GL		2.41	0.05	0.05					0.29	ga3(fa2)GL				0.47	ga3(fa2)GL		2.41	0.05	0.05			2.44	0.16	0.16
									0.13					0.13					0.13			2.43	0.13	0.13			2.46	0.12	0.12			2.43	0.17	0.17			2.43	0.21	0.21			2.44	0.06	0.06
GalNAcβ1-4Galβ1-3GalNAc/GlcNAc			2.47	0.54	29	30	2.46	0.12	0.12			2.47	0.17	0.17			2.48	0.32	0.32	GA4ga3GA/GL		2.48	0.24	0.24	GA4ga3GA/GL		2.48	0.21	0.21	GA4ga3GA/GL		2.48	0.34	0.34	GA4ga3GA/GL		2.47	0.31	0.31	GA4ga3GA/GL		2.48	0.16	0.16	GA4ga3GA/GL		2.48	0.16	0.16
			2.5	0.55	30	31	2.51	0.26	0.26			2.51	0.3	0.3			2.51	0.39	0.39			2.51	0.3	0.3			2.51	0.32	0.32			2.51	0.49	0.49			2.51	0.42	0.42			2.51	0.34	0.34			2.51	0.36	0.36
					31	32	2.54	0.04	0.04
			2.62	3.88		33	2.58	0.08	0.08			2.62	1.67	0.08			2.61	4.7	0.08			2.61	4.86	0.08			2.59	1.43	0.08			2.61	6.06	0.08			2.61	11.17	0.08			2.59	1.41	0.08			2.59	1.54	0.08
Galβ1-3GlcNAcβ1-6Gal		8.88			32	34	2.62	1.35	1.35	ga3GL6ga				1.59	ga3GL6ga				4.62	ga3GL6ga				4.78	ga3GL6ga		2.62	1.1	2.25	ga3GL6ga (incomplete)				4.98	ga3GL6ga				11.09	ga3GL6ga		2.62	1.06	2.39	ga3GL6ga (incomplete)		2.62	1.21	2.67
Galβ1-3[GlcNAcβ1-6]GalNAc		9.11	2.67	0.6	33	35	2.68	1.18	1.18	*ga3[GL6]GA		2.68	1.37	1.37	ga3[GL6]GA		2.68	1.41	1.41	ga3[GL6]GA		2.68	1.64	1.64	ga3[GL6]GA		2.69	4.59	4.79	ga3[GL6]GA		2.69	0.47	1.47	ga3[GL6]GA (incomplete)		2.69	0.58	0.58	ga3[GL6]GA (incomplete)		2.69	4.61	4.61	ga3[GL6]GA		2.69	6.23	6.23
			2.75	1.03	34	36	2.73	0.11	0.11			2.73	0.09	0.09			2.75	0.22	0.22			2.73	0.13	0.13			2.74	0.44	0.44			2.75	0.29	0.29			2.75	0.29	0.29			2.74	0.5	0.5			2.75	0.55	0.55
					35	37	2.76	0.11	0.11			2.76	0.12	0.12								2.76	0.17	0.17
			2.79	0.42	36	38	2.8	0.01	0.01			2.8	0.03	0.03			2.79	0.09	0.09			2.79	0.05	0.05			2.8	0.08	0.08			2.79	0.16	0.16			2.79	0.21	0.21			2.79	0.08	0.08			2.8	0.1	0.1
			2.85	0.39		39	2.85	0.23	0.23			2.85	0.27	0.27			2.85	0.31	0.31			2.85	0.33	0.33			2.85	0.38	0.38			2.85	0.35	0.35			2.85	0.37	0.37			2.85	0.31	0.31			2.84	0.22	0.22
Galβ1-3[SO3-GlcNAcβ1-6]GalNAc		9.76	2.91	0.42	37	40	2.9	0.52	0.52	*ga3[sGL6]GA		2.91	0.47	0.47	ga3[sGL6]GA		2.91	0.56	0.56	ga3[sGL6]GA		2.9	0.51	0.51	ga3[sGL6]GA		2.91	0.68	0.68	ga3[sGL6]GA		2.9	0.39	0.39	ga3[sGL6]GA		2.91	0.47	0.47	ga3[sGL6]GA		2.9	0.66	0.66	ga3[sGL6]GA		2.91	0.36	0.36
Fucα1-2Galβ1-3[GlcNAcβ1-6]GalNAc		9.94	2.94	0.14	38	41	2.95	0.16	0.16	*fa2ga3[GL6]GA		2.95	0.2	0.2	fa2ga3[GL6]GA		2.99	0.62	0.3	fa2ga3[GL6]GA		2.98	0.66	0.3	fa2ga3[GL6]GA		2.97	0.34	0.34	fa2ga3[GL6]GA		2.95	0.14	0.14	fa2ga3[GL6]GA		2.95	0.19	0.19	fa2ga3[GL6]GA		2.98	0.63	0.33	fa2ga3[GL6]GA		2.99	0.48	0.1
																																2.99	0.59				2.99	0.47
NeuAcα2-3Galβ1-3GalNAc		10.29	2.98	0.23	39	42	2.99	0.49	0.49	*S3ga3GA		2.99	0.38	0.38	S3ga3GA (incomplete)				0.32	S3ga3GA (incomplete)				0.36	S3ga3GA (incomplete)		2.98	0.33	0.33	S3ga3GA (incomplete)				0.59	S3ga3GA (incomplete)				0.47	S3ga3GA (incomplete)				0.3	S3ga3GA (incomplete)				0.38
			3.05	0.65	40	43	3.04	0.07	0.07			3.04	0.06	0.06			3.02	0.41	0.41			3.01	0.35	0.35			3.01	0.43	0.43			3.01	0.45	0.45			3.07	0.18	0.18			3.01	0.38	0.38			3.02	0.35	0.35
			3.08	0.23	41	44	3.08	0.15				3.08	0.19				3.08	0.37				3.08	0.38				3.08	0.45				3.08	0.32				3.09	0.13				3.08	0.42				3.08	0.32
									0.15					0.19					0.37					0.38					0.45					0.32					0.13					0.42					0.32
			3.13	9.31	42	45	3.15	1.8	1.6			3.15	1.79	1.59			3.15	2.47	1.47			3.15	2.44	1.44			3.15	2.5	1.5			3.15	2.85	1.41			3.15	2.77	1.77			3.15	2.47	1.47			3.15	1.96	0.96
GalNAcβ1-4Galβ1-3(GlcNAc1-6)GalNAc		10.49	3.18	0.24	43	46	3.2	0.11	0.31	*GA4ga3(GL6)GA		3.2	0.11	0.31	GA4ga3(GL6)GA		3.23	5.44	0.57	GA4ga3(GL6)GA		3.23	5.39	0.39	GA4ga3(GL6)GA		3.23	5.53	0.3	GA4ga3(GL6)GA		3.23	6.06	0.3	GA4ga3(GL6)GA		3.21	0.2				3.23	5.73	0.3	GA4ga3(GL6)GA		3.23	5.59	0.3
GalNAcβ1-4Galβ1-3(GlcNAc1-6)Gal			3.24	0.21	44	47	3.23	0.2	0.2			3.24	0.16	0.16					6.17	GA4ga3GL6ga				6.5	GA4ga3GL6ga				7.23	GA4ga3GL6ga				7	GA4ga3GL6ga									7.23	GA4ga3GL6ga				7.58
			3.28	0.3	45	48	3.28	0.17	0.17			3.28	0.23	0.23			3.28	0.28	0.28			3.27	0.31	0.31			3.28	0.2	0.35					0.2			3.27	0.52	0.2					0.2					0.2
Fucα1-2-Galβ1-3(SO3-GlcNAcβ1-6)GalNAc		10.63	3.33	0.52	46,47	49	3.33	0.53	0.53	*fa2ga3[sGL6]GA		3.33	0.73	0.73	fa2ga3[sGL6]GA		3.33	1.33	1.53	fa2ga3[sGL6]GA		3.33	1.37	1.57	fa2ga3[sGL6]GA		3.33	1.49	1.59	fa2ga3[sGL6]GA		3.33	1.77	1.37	fa2ga3[sGL6]GA		3.33	2.23	1.52	fa2ga3[sGL6]GA		3.32	1.55	1.55	fa2ga3[sGL6]GA		3.33	1.49	1.49
																																		1	ga3[ga4GL6]GA				1.23	ga3[ga4GL6]GA
			3.39	1.48	48	50	3.4	0.49	0.49			3.4	0.5	0.5			3.4	1.8	0.5			3.37	0.3	0.3			3.39	1.65	0.5			3.4	2.37	0.5			3.4	2.39	0.5			3.39	1.61	0.5			3.39	1.99	0.5
																						3.4	1.04
Galβ1-3(Galβ1-3GlcNAcβ1-6)GalNAc		11.32	3.44	0.48		51	3.43	0.43	0.43	*ga3(ga3GL6)GA		3.43	0.52	0.52	ga3(ga3GL6)GA		3.43	1.04	1.84	ga3(ga3GL6)GA		3.43	1.7	2.04	ga3(ga3GL6)GA		3.44	0.27						1.27	ga3(ga3GL6)GA				2.89	ga3(ga3GL6)GA		3.43	0.27				3.44	0.31
Galβ1-3(Galβ1-4GlcNAcβ1-6)GalNAc			3.47	0.22	49	52	3.48	0.3	0.3	*ga3(ga4GL6)GA		3.48	0.47	0.47	ga3(ga4GL6)GA		3.48	0.47	0.47	ga3(ga4GL6)GA		3.48	0.19	0.19	ga3(ga4GL6)GA (incomplete)		3.48	0.17	0.27	ga3(ga4GL6)GA (incomplete)		3.48	0.43	0.43	ga3(ga4GL6)GA		3.48	0.53	0.53	ga3(ga4GL6)GA		3.48	0.16	0.44	ga3(ga4GL6)GA (incomplete)		3.48	0.18	0.49
Galβ1-3(NeuAcα2-6)GlcNAcβ1-6GalNAc		11.67	3.52	0.91	50	53	3.52	0.16	0.16	*ga3(S6)GL3GA		3.52	0.17	0.17	ga3(S6)GL3GA		3.52	0.24	0.24	ga3(S6)GL3GA		3.52	0.27	0.27	ga3(S6)GL3GA		3.52	0.12	0.19	ga3(S6)GL3GA (incomplete)		3.52	0.31	0.31	ga3(S6)GL3GA		3.52	0.32	0.32	ga3(S6)GL3GA		3.52	0.09	0.19	ga3(S6)GL3GA (incomplete)		3.52	0.14	0.14
			3.57	0.6		54	3.57	0.16	0.16			3.57	0.21	0.21			3.57	0.3	0.3			3.57	0.29	0.29			3.58	0.4	0.4			3.57	0.27	0.27			3.58	0.34	0.34			3.59	0.41	0.41			3.59	0.52	0.52
			3.62	0.17	51	55	3.62	0.01	0.01			3.64	0.11	0.11			3.62	0.36	0.36			3.62	0.36	0.36			3.63	0.18	0.18			3.62	0.39	0.39			3.62	0.49	0.49			3.63	0.15	0.15			3.64	0.12	0.12
			3.64	0.18		56	3.64	0.01	0.01					0					0					0					0					0					0					0					0
			3.69	0.31	52	57	3.69	0.08	0.08			3.69	0.1	0.1			3.69	0.15	0.15			3.68	0.09	0.09			3.68	0.13	0.13			3.69	0.17	0.17			3.69	0.26	0.26			3.69	0.14	0.14			3.68	0.11	0.11
																						3.7	0.04	0.04			3.72	0.11	0.11			3.72	0.07	0.07					0			3.72	0.05	0.05			3.72	0.08	0.08
GalNAcβ1-4(NeuAcα2-6)Galβ1-3GalNAc/GlcNAc			3.74	0.2	53	58	3.72	0.13	0.13			3.72	0.46	0.46	GA4(S6)ga3GA/GL		3.73	0.07	0.07			3.72	0.07	0.07					0					0					0					0					0
			3.78	0.18	54	59	3.78	0.04	0.13			3.82	0.4	0.4			3.76	0.24	0.42			3.76	0.19	0.19			3.76	0.21	0.32			3.76	0.28	0.5			3.76	0.23	0.23			3.76	0.21	0.23			3.76	0.16	0.16
																											3.79	0.11									3.8	0.14				3.9	3.46				3.89	2.08
			3.83	0.34		60	3.81	0.09									3.83	0.18				3.89	2.39				3.9	3.32				3.83	0.22				3.83	0.17
Galβ1-3[Fucα1-2Galβ1-3/4GlcNAcβ1-6]GalNAc		13.23	3.88	0.14	55	61	3.89	1.08	0.54	*ga3[fa2ga3/4GL6]GA		3.89	1.04	0.52	ga3[fa2ga3/4GL6])GA		3.89	1.93	0.5	ga3[fa2ga3/4GL6])GA				0.5	ga3[fa2ga3/4GL6])GA				0.5	ga3[fa2ga3/4GL6])GA		3.9	1.98	0.5	ga3[fa2ga3/4GL6])GA		3.89	1.2	0.2	ga3[fa2ga3/4GL6])GA				0.5	ga3[fa2ga3/4GL6])GA
Fucα1-2Galβ1-3[Galβ1-3/4GlcNAcβ1-6]GalNAc									0.54	*fa2ga3[ga3/4GL6]GA				0.52	fa2ga3[ga3/4GL6]GA				1.43	fa2ga3[ga3/4GL6]GA				1.89	fa2ga3[ga3/4GL6]GA				1.82	fa2ga3[ga3/4GL6]GA				1.48	fa2ga3[ga3/4GL6]GA				1.31	fa2ga3[ga3/4GL6]GA				1.94	fa2ga3[ga3/4GL6]GA (incomplete)				0.8
GalNAc/GlcNAcβ1-3/4/6(Fucα1-2)Galβ1-3Galβ1-3[GalNAc/GlcNAcβ1-3/4/6Galβ1-3/4(SO3-)GlcNAcβ1-6]GalNAc																													1	GA/GL3/4/6(fa2)ga3[GA/GL3/4/6ga3/4sGL6]GA														1	GA/GL3/4/6(fa2)ga3[GA/GL3/4/6ga3/4sGL6]GA				1.18
Galβ1-3(NeuAcα2-6)GlcNAcβ1-6-Gal		13.64	3.92	0.35	56	62	3.96	1.23				3.96	3.85	2.62	ga3(S6)GL6ga		3.94	1.02				3.94	1.08				3.94	1.17				3.95	1.44				3.94	0.89				3.94	1.15				3.94	1.27
Galβ1-3[Fucα1-2Galβ1-3/4SO3-GlcNAcβ1-6]GalNAc									1.23	*ga3[fa2ga3/4sGL6]GA				1.23	ga3[fa2ga3/4sGL6]GA				1.02	ga3[fa2ga3/4sGL6]GA				1.08	ga3[fa2ga3/4sGL6]GA				1.17	ga3[fa2ga3/4sGL6]GA				1	ga3[fa2ga3/4sGL6]GA				0.89	ga3[fa2ga3/4sGL6]GA				1.15	ga3[fa2ga3/4sGL6]GA				1.27
Galβ1-3[GlcNAcβ1-3/6Galβ1-3/4GlcNAcβ1-6]GalNAc			4.03	0.42		63	3.99	0.35				4.03	0.13				4.01	1.94	1.84	ga3[GL3/6ga3/4GL6]GA		4.01	2.27	2.17	ga3[GL3/6ga3/4GL6]GA		4.01	3.25	2.25	ga3[GL3/6ga3/4GL6]GA				0.94	ga3[GL3/6ga3/4GL6]GA (incomplete)		3.99	0.44	0.94	ga3[GL3/6ga3/4GL6]GA (incomplete)		4.01	3.36	2.36	ga3[GL3/6ga3/4GL6]GA		4.01	5.36	2.08
									0.35					0.13					0.1					0.1					0.1			4.04	0.57	0.07			4.03	0.6	0.1					0.1					0.28
Fucα1-2Galβ1-3[NeuAcα2-3/6)GlcNAcβ1-6]GalNAc																													0.9	fa2ga3[S3/6GL6]GA														0.9	fa2ga3[S3/6GL6]GA				3
Fucα1-2Galβ1-3[Fucα1-2Galβ1-3GlcNAcβ1-6]GalNAc		13.81	4.09	0.2	57	64	4.08	1.22	1.22	*fa2ga3[fa2ga3GL6]GA		4.08	1.24	1.24	fa2ga3[fa2ga3GL6]GA		4.09	1.35	1.35	fa2ga3[fa2ga3GL6]GA		4.09	1.36	1.36	fa2ga3[fa2ga3GL6]GA		4.09	1.53	1.53	fa2ga3[fa2ga3GL6]GA		4.09	1.28	1.28	fa2ga3[fa2ga3GL6]GA		4.09	1.57	1.57	fa2ga3[fa2ga3GL6]GA		4.09	1.52	1.52	fa2ga3[fa2ga3GL6]GA		4.09	2.01	2.01
			4.16	0.72	58	65	4.17	0.35	0.35			4.17	0.34	0.34			4.17	2.23	0.3			4.17	2.36	0.3			4.19	1.56	0.3			4.17	2.07	0.3			4.17	3.78	0.3			4.14	0.33	0.33			4.14	0.38	0.38
Fucα1-2Galβ1-3[GlcNAcβ1-3/6Galβ1-3GlcNAcβ1-6]GalNAc																			2.23	fa2ga3[GL3/6ga3/4GL6]GA				2.06	fa2ga3[GL3/6ga3/4GL6]GA				1.26	fa2ga3[GL3/6ga3/4GL6]GA				2.4	fa2ga3[GL3/6ga3/4GL6]GA				4.21	fa2ga3[GL3/6ga3/4GL6]GA		4.17	0.53	1.23	fa2ga3[GL3/6ga3/4GL6]GA		4.19	1.72	1.52
																																										4.19	0.7
GalNAcβ1-4Galβ1-3[Fucα1-2Galβ1-3/4SO3-GlcNAcβ1-6]GalNAc		14.46	4.22	3.54		66	4.2	0.29	0.19	*GA4ga3[fa2ga3/4sGL6]GA		4.2	0.29	0.19	GA4ga3[fa2ga3/4sGL6]GA		4.25	0.98	0.08	GA4ga3[fa2ga3/4sGL6]GA		4.29	0.21	0.05	GA4ga3[fa2ga3/4sGL6]GA		4.29	0.22	0.05	GA4ga3[fa2ga3/4sGL6]GA		4.25	1	0.05	GA4ga3[fa2ga3/4sGL6]GA		4.25	2.15				4.28	0.16
Fucα1-2-Galβ1-3/4GlcNAc/GalNAcβ1-3/4/6Galβ1-3/4GlcNAcβ1-6Gal																																		0.1	fa2-GA6ga3/4GA/GL3/4/6ga3/4GL6ga				0.6	fa2-GA6ga3/4GA/GL3/4/6ga3/4GL6ga
GlcNAcβ1-3/6Galβ1-3[Galβ1-4SO3-GlcNAcβ1-6]GalNAc																																							0.6	GL3/6ga3[ga4sGL6]GA
									0.1					0.1					0.1					0.05					0.05					0.1					0.1					0.1					0.1
Fucα1-2Galβ1-3[Fucα1-2Galβ1-4GlcNAcβ1-6]GalNAc		14.54			59	67	4.28	0.42	0.42	*fa2ga3[fa2ga4GL6]GA		4.28	0.5	0.5	fa2ga3[fa2ga4GL6]GA				0.5	fa2ga3[fa2ga4GL6]GA				0.11	fa2ga3[fa2ga4GL6]GA				0.12	fa2ga3[fa2ga4GL6]GA				0.12	fa2ga3[fa2ga4GL6]GA				0.12	fa2ga3[fa2ga4GL6]GA				0.06	fa2ga3[fa2ga4GL6]GA				0.1
Fucα1-2Galβ1-3[Fucα1-2Galβ1-3SO3-GlcNAcβ1-6]GalNAc		14.57	4.32	0.91	60	68	4.32	0.26	0.26	*fa2ga3[fa2ga3sGL6]GA		4.34	0.27	0.27	fa2ga3[fa2ga3sGL6]GA		4.33	0.3	0.3	fa2ga3[fa2ga3sGL6]GA		4.34	0.3	0.3	fa2ga3[fa2ga3sGL6]GA		4.33	0.29	0.29	fa2ga3[fa2ga3sGL6]GA		4.33	0.37	0.37	fa2ga3[fa2ga3sGL6]GA		4.33	0.41	0.41	fa2ga3[fa2ga3sGL6]GA		4.35	0.25	0.25	fa2ga3[fa2ga3sGL6]GA		4.35	0.23	0.23
Fucα1-2Galβ1-3[Fucα1-2Galβ1-4SO3-GlcNAcβ1-6]GalNAc		15.02	4.43	0.29	61	69	4.42	0.24	0.53	*fa2ga3[fa2ga4sGL6]GA		4.42	0.44	0.44	fa2ga3[fa2ga4sGL6]GA		4.41	0.3	0.49	fa2ga3[fa2ga4sGL6]GA		4.42	0.44	0.61	fa2ga3[fa2ga4sGL6]GA		4.4	0.66	0.66	fa2ga3[fa2ga4sGL6]GA		4.42	0.36	0.53	fa2ga3[fa2ga4sGL6]GA		4.47	0.75	0.47	fa2ga3[fa2ga4sGL6]GA		4.41	0.34	0.55	fa2ga3[fa2ga4sGL6]GA		4.38	0.14	0.44
																	4.44	0.19				4.45	0.17									4.44	0.17									4.44	0.21				4.44	0.3
Fucα1-2Galβ1-3[NeuAcα2-6Galβ1-3GlcNAcβ1-6]GalNAc		15.12	4.53	0.18	62	70	4.49	1.47	1.47	*fa2ga3[S6ga3/4GL6]GA		4.5	1.38	1.38	fa2ga3[S6ga3/4GL6]GA		4.49	0.29	0.29	fa2ga3[S6ga3/4GL6]GA (incomplete)		4.49	0.29	0.29	fa2ga3[S6ga3/4GL6]GA (incomplete)		4.5	0.26	0.26	fa2ga3[S6ga3/4GL6]GA (incomplete)		4.49	0.37	0.37	fa2ga3[S6ga3/4GL6]GA (incomplete)				0.28	fa2ga3[S6ga3/4GL6]GA (incomplete)		4.49	0.29	0.29	fa2ga3[S6ga3/4GL6]GA (incomplete)		4.49	0.32	0.32
			4.59	0.1	63	71	4.54	0.13	0.5			4.55	0.56	0.56			4.55	0.65	0.65			4.55	0.69	0.69			4.55	0.74	0.74			4.55	0.61	0.61			4.55	0.72	0.72			4.55	0.78	0.78			4.57	0.4	0.4
GalNAc/GlcNAcβ1-3/4/6(Fucα1-2)Galβ1-3[Galβ1-3GalNAc/GlcNAcβ1-3/4/6Galβ1-3SO3-GlcNAcβ1-6]GalNAc			4.65	0.11	64	72	4.63	0.66				4.62	1.02	1.02	GA/GL3/4/6(fa2)ga3[ga3GA/GL3/4/6ga3sGL6]GA		4.65	2.18	2.18	GA/GL3/4/6(fa2)ga3[ga3GA/GL3/4/6ga3sGL6]GA		4.65	2.23	2.23	GA/GL3/4/6(fa2)ga3[ga3GA/GL3/4/6ga3sGL6]GA		4.63	1.18	1.18	GA/GL3/4/6(fa2)ga3[ga3GA/GL3/4/6ga3sGL6]GA		4.65	2.16	2.16	GA/GL3/4/6(fa2)ga3[ga3GA/GL3/4/6ga3sGL6]GA		4.65	3.51	2.51	GA/GL3/4/6(fa2)ga3[ga3GA/GL3/4/6ga3sGL6]GA		4.63	1.24	1.24	GA/GL3/4/6(fa2)ga3[ga3GA/GL3/4/6ga3sGL6]GA		4.63	1.09	1.49
Galβ1-3/4(Fucα1-2)GlcNAcβ1-6[Galβ1-3/4GlcNAcβ1-3/6Galβ1-3/4GlcNAcβ1-6]GalNAc																											4.68	0.37									4.69	0.94	1.5	ga3/4(fa2)GL3/6(ga3/4GL6ga3/4GL6)GA		4.68	0.38				4.68	0.4
GalNAc/GlcNAcβ1-3/4/6(Fucα1-2)Galβ1-3[Galβ1-3GalNAc/GlcNAcβ1-3/4/6Galβ1-4SO3-GlcNAcβ1-6]GalNAc			4.74	0.07	65	73	4.7	0.49				4.7	0.59	0.59	GA/GL3/4/6(fa2)ga3[ga3GA/GL3/4/6ga4sGL6]GA		4.73	1.51	1.51	GA/GL3/4/6(fa2)ga3[ga3GA/GL3/4/6ga4sGL6]GA		4.73	1.78	1.78	GA/GL3/4/6(fa2)ga3[ga3GA/GL3/4/6ga4sGL6]GA		4.71	0.88	1.25	GA/GL3/4/6(fa2)ga3[ga3GA/GL3/4/6ga4sGL6]GA		4.73	1.83	1.83	GA/GL3/4/6(fa2)ga3[ga3GA/GL3/4/6ga4sGL6]GA		4.78	1.94	1.64	GA/GL3/4/6(fa2)ga3[ga3GA/GL3/4/6ga4sGL6]GA		4.72	0.74	1.72	GA/GL3/4/6(fa2)ga3[ga3GA/GL3/4/6ga4sGL6]GA		4.71	0.86	1.69
		15.36	4.78	0.11	66	74	4.79	0.25	0.74			4.76	0.78	0.78			4.79	0.93	0.93			4.78	0.87	0.87			4.78	0.47	0.87			4.82	2.72	0.8					0.74			4.78	0.6	0.94			4.79	0.83	1
Fucα1-2Galβ1-3[Galβ1-3(NeuAcα2-3/6)GlcNAcβ1-6]GalNAc		15.53	4.88	0.78		75	4.82	0.11	0.79			4.89	0.66	0.76			4.81	1.86	1.16	fa2ga3[ga3(S3/6GL6)]GA		4.83	1.7	1.16	fa2ga3[ga3(S3/6GL6)]GA		4.82	0.89	0.49	fa2ga3[ga3(S6GL6)]GA (incomplete)				1.2	fa2ga3[ga3(S6GL6)]GA		4.84	1.76	1	fa2ga3[ga3(S6GL6)]GA		4.82	0.94				4.82	1
Galβ1-3[GalNAcβ1-4NeuAcα2-6Galβ1-3/4GlcNAcβ1-6]GalNAc						76	4.84	0.11		*ga3[GA4S6ga3/4GL6]GA					ga3[GA4S6ga3/4GL6]GA				0.7	ga3[GA4S6ga3/4GL6]GA (incomplete)				0.54	ga3[GA4S6ga3/4GL6]GA (incomplete)				0.63	ga3[GA4S6ga3/4GL6]GA (incomplete)				0.72	ga3[GA4S6ga3/4GL6]GA (incomplete)				0.76	ga3[GA4S6ga3/4GL6]GA (incomplete)					ga3[GA4S6ga3/4GL6]GA (incomplete)
					67	77	4.89	0.31																			4.88	0.63														4.89	0.61	0.61			4.88	0.77	0.77
						78	4.92	0.26	0.49			4.96	0.64	0.54			4.95	0.58	0.58			4.95	0.47	0.47			4.96	0.54	0.54			4.95	0.54	0.54			4.94	0.86	0.86			4.96	0.56	0.56			4.96	0.79	0.49
		15.67	4.94	0.38		79	4.95	0.49
NeuAc2-3GalNAcβ1-4(NeuAcα2-6)Galβ1-3GalNAc/GlcNAc		15.72	5	0.16	68	80	5	0.84	0.37	*S3GA4(S6)ga3GA/GL		5	0.5				5.01	0.68				5.02	0.63				5.02	0.67				5.02	0.71				5.01	0.73				5.02	0.61				5.02	0.27
NeuAc2-3/6GlcNAc/GalNAcβ1-3/6(NeuAcα2-6)Galβ1-3GalNAc/GlcNAc		15.74	5.14	0.22	69	81	5.09	0.9	1.37	*S3/6GL3/6(S6)ga3GA/GL		5.1	0.87	1.37	S3/6GL3/6(S6)ga3GA/GL		5.09	0.65	1.33	S3/6GL3/6(S6)ga3GA/GL		5.09	0.68	1.31	S3/6GL3/6(S6)ga3GA/GL		5.08	0.65	1.32	S3/6GL3/6(S6)ga3GA/GL		5.09	0.58	1.29	S3/6GL3/6(S6)ga3GA/GL		5.09	0.61	1.34	S3/6GL3/6(S6)ga3GA/GL		5.09	0.62	1.23	S3/6GL3/6(S6)ga3GA/GL		5.07	0.26	1.13
NeuAc2-3Galβ1-3(NeuAcα2-6)GlcNAcβ1-6Gal		16.07	5.23	0.08	70	82	5.22	3.3	2.6	S3ga3(S6)GL6ga		5.19	0.66				5.21	2.96				5.21	5.45				5.21	3.07				5.21	5.52				5.17	0.64				5.21	5.98				5.18	0.89
Fucα1-2Galβ1-3(GlcNAc/GalNAcβ1-4/6Galβ1-3/4(NeuAcα2-3/6)GlcNAcβ1-6)GalNAc																			2.96	fa2ga3[GL/GA4/6ga3/4(S3/6GL6)]GA				3.15	fa2ga3[GL/GA4/6ga3/4(S3/6GL6)]GA				3.07	fa2ga3[GL/GA4/6ga3/4(S3/6GL6)]GA				2.82	fa2ga3[GL/GA4/6ga3/4(S3/6GL6)]GA				0.64	fa2ga3[GL/GA4/6ga3/4(S3/6GL6)]GA(incomplete)				3.28	fa2ga3[GL/GA4/6ga3/4(S3/6GL6)]GA				0.39
Galβ1-3[NeuAcα2-3/6Galβ1-3/4(Fucα1-2)SO3-GlcNAcβ1-6]GalNAc		16.2	5.29	0.07	71	83	5.28	0.98	0.3	*ga3[S3/6ga3/4(fa2)sGL6]GA		5.29	1.63	0.3	ga3[S3/6ga3/4(fa2)sGL6]GA		5.25	2.3	0.3	ga3[S3/6ga3/4(fa2)sGL6]GA				0.3	ga3[S3/6ga3/4(fa2)sGL6]GA		5.25	2.76	0.3	ga3[S3/6ga3/4(fa2)sGL6]GA				0.3	ga3[S3/6ga3/4(fa2)sGL6]GA		5.29	1.49	0.3	ga3[S3/6ga3/4(fa2)sGL6]GA				0.3	ga3[S3/6ga3/4(fa2)sGL6]GA		5.25	2.2	0.3
GlcNAc/GalNAcβ1-4/6(NeuAcα2-3/6)Galβ1-3[NeuAcα2-3/6GlcNAcβ1-6]GalNAc		16.22							1	*GL/GA4/6(S3/6)ga3[S3/6GL6]GA				1	GL/GA4/6(S3/6)ga3[S3/6GL6]GA				1	GL/GA4/6(S3/6)ga3[S3/6GL6]GA				1	GL/GA4/6(S3/6)ga3[S3/6GL6]GA				1.46	GL/GA4/6(S3/6)ga3[S3/6GL6]GA				1.4	GL/GA4/6(S3/6)ga3[S3/6GL6]GA				1.39	GL/GA4/6(S3/6)ga3[S3/6GL6]GA				1.4	GL/GA4/6(S3/6)ga3[S3/6GL6]GA				1.2
Galβ1-3[GalNAβ1-4Galβ1-3(NeuAcα2-3/6)GlcNAcβ1-6]GalNAc		16.3							0.38	*ga3[GA4ga3(S3/6)GL6]GA				0.99	ga3[GA4ga3(S3/6)GL6]GA				1	ga3[GA4ga3(S3/6)GL6]GA				1	ga3[GA4ga3(S3/6)GL6]GA				1	ga3[GA4ga3(S3/6)GL6]GA				1	ga3[GA4ga3(S3/6)GL6]GA									1	ga3[GA4ga3(S3/6)GL6]GA				1
Galβ1-3/4(Fucα1-2)GlcNAcβ1-4[GalNAcβ1-4Galβ1-3/4GlcNAcβ1-3/6Galβ1-3/4GlcNAcβ1-6]GalNAc			5.36	0.18	72	84	5.38	0.55				5.4	0.92				5.37	2	2	ga3/4(fa2)GL6[GA4ga3/4GL3/6ga3/4GL6]GA		5.36	2.11	2	ga3/4(fa2)GL6[GA4ga3/4GL3/6ga3/4GL6]GA		5.38	2.74	2	ga3/4(fa2)GL6[GA4ga3/4GL3/6ga3/4GL6]GA		5.37	2.29	2.29	ga3/4(fa2)GL6[GA4ga3/4GL3/6ga3/4GL6]GA		5.36	0.94	0.74	ga3/4(fa2)GL6[GA4ga3/4GL3/6ga3/4GL6]GA (incomplete)		5.38	2.54	2	ga3/4(fa2)GL6[GA4ga3/4GL3/6ga3/4GL6]GA		5.39	2.77	2
NeuAcα2-3/6(Fucα1-2)Galβ1-3[GalNAc/GlcNAcβ1-3/4/6Galβ1-3/4SO3-GlcNAcβ1-6]GalNAc		16.37							0.55	*S3/6(fa2)ga3[GL/GA3/4/6ga3/4sGL6]GA				0.92	S3/6(fa2)ga3[GL/GA3/4/6ga3/4sGL6]GA		5.45	0.25	0.25	S3/6(fa2)ga3[GL/GA3/4/6ga3/4sGL6]GA				0.11	S3/6(fa2)ga3[GL/GA3/4/6ga3/4sGL6]GA				0.74	S3/6(fa2)ga3[GL/GA3/4/6ga3/4sGL6]GA		5.47	0.46	0.46	S3/6(fa2)ga3[GL/GA3/4/6ga3/4sGL6]GA		5.44	0.34	0.34	S3/6(fa2)ga3[GL/GA3/4/6ga3/4sGL6]GA				0.54	S3/6(fa2)ga3[GL/GA3/4/6ga3/4sGL6]GA				0.77
NeuAcα2-6GalNAcβ1-4(NeuAcα2-6)Galβ1-3GlcNAcβ1-6Gal		16.65	5.51	0.13	73	85	5.51	6.21	6.21	*S6GA4(S6)ga3GL6ga		5.52	5.83	5.83	S6GA4(S6)ga3GL6ga		5.52	2.57	2.57	GA4ga3(ga3(S3/6)GL6)GA		5.52	1.53	2.45	GA4ga3(ga3(S3/6)GL6)GA		5.52	1.56	1.96	GA4ga3(ga3(S3/6)GL6)GA		5.52	1.46	2.19	GA4ga3(ga3(S3/6)GL6)GA		5.51	1.87	3.02	GA4ga3(ga3(S3/6)GL6)GA		5.52	1.75	2.13	GA4ga3(ga3(S3/6)GL6)GA		5.52	1.88	2.36
GalNAβ1-4Galβ1-3(Galβ1-3(NeuAcα2-3/6)GlcNAcβ1-6)GalNAc			5.6	0.55		86	5.61	0.32				5.61	0.4									5.59	0.92				5.61	0.4				5.61	0.73				5.59	2.15				5.62	0.38				5.62	0.48
			5.69	0.11	74	87	5.69	0.8	2.56	*fa2ga3[GL3(S6)ga3GL6]GA		5.79	2.75	2.25	fa2ga3[GL3(S6)ga3GL6]GA		5.68	0.89		fa2ga3[GL3(S6)ga3GL6]GA (incomplete)		5.68	0.76		fa2ga3[GL3(S6)ga3GL6]GA (incomplete)		5.69	0.34		fa2ga3[GL3(S6)ga3GL6]GA (incomplete)		5.69	0.86		fa2ga3[GL3(S6)ga3GL6]GA (incomplete)		5.67	1.99		fa2ga3[GL3(S6)ga3GL6]GA (incomplete)		5.69	0.35				5.69	0.34
Fucα1-2Galβ1-3[GlcNAcβ1-3(NeuAcα2-6)Galβ1-3GlcNAcβ1-6]GalNAc		16.77																	0.89					0.76					0.34					1.15					0.99
GalNAcβ1-4(NeuAcα2-3/6)Galβ1-3/4(NeuAcα2-3/6)GlcNAcβ1-3GalNAc		16.94	5.76	0.13	75	88	5.83	2.34	0.9	*GA4(S3/6)ga3/4GL6(S3/6)GL3GA				0.9	GA4(S3/6)ga3/4GL6(S3/6)GL3GA		5.85	0.93	0.93	GA4(S3/6)ga3/4GL6(S3/6)GL3GA		5.85	0.67	1.03	GA4(S3/6)ga3/4GL6(S3/6)GL3GA		5.84	0.83	1.19	GA4(S3/6)ga3/4GL6(S3/6)GL3GA		5.86	1.14	1.14	GA4(S3/6)ga3/4GL6(S3/6)GL3GA		5.95	1.15	1	GA4(S3/6)ga3/4GL6(S3/6)GL3GA		5.85	0.83	1.18	GA4(S3/6)ga3/4GL6(S3/6)GL3GA		5.84	0.84	1.18
																						5.98	1.42				5.9	0.36				5.91	0.29									5.9	0.54				5.93	0.3
NeuAcα2-6Galβ1-3[Galβ1-3(NeuAcα2-6)GlcNAcβ1-6]GalNAc		16.94	5.9	0.37	76	89	5.95	2.02	2.02	*S6ga3[ga3(S6)GL6]GA		5.96	1.98	1.98	S6ga3[ga3(S6)GL6]GA		5.98	1.09	1.09	S6ga3[ga3(S6)GL6]GA (incomplete)				1.06	S6ga3[ga3(S6)GL6]GA (incomplete)		5.98	1.26	1.26	S6ga3[ga3(S6)GL6]GA (incomplete)		5.99	1.17	1.17	S6ga3[ga3(S6)GL6]GA (incomplete)		6.09	1.6	1.57	S6ga3[ga3(S6)GL6]GA (incomplete)		5.98	1.16	1.7	S6ga3[ga3(S6)GL6]GA (incomplete)		5.98	0.84	1.14
NeuAcα2-3/6-GlcNAcβ1-6Galβ1-3[GalNAcβ1-4Galβ1-3/4GlcNAcβ1-3/6Galβ1-3/4SO3-GlcNAcβ1-6]GalNAc		17.1	6.15	0.25	77	90	6.1	2.95	2.95	*S3/6-GL6ga3[GA4ga3/4GL3/6ga3/4sGL6]GA		6.11	2.94	2.94	S3/6-GL6ga3[GA4ga3/4GL3/6ga3/4sGL6]GA		6.08	2.65	3.15	S3/6-GL6ga3[GA4ga3/4GL3/6ga3/4sGL6]GA		6.09	2.69	3.19	S3/6-GL6ga3[GA4ga3/4GL3/6ga3/4sGL6]GA		6.08	2.41	2.52	S3/6-GL6ga3[GA4ga3/4GL3/6ga3/4sGL6]GA		6.09	2.11	2.53	S3/6-GL6ga3[GA4ga3/4GL3/6ga3/4sGL6]GA				2.6	S3/6-GL6ga3[GA4ga3/4GL3/6ga3/4sGL6]GA (incomplete)		6.08	2.46	2.58	S3/6-GL6ga3[GA4ga3/4GL3/6ga3/4sGL6]GA		6.07	2.34	2.83
NeuAcα2-3/6Galβ1-3[Galβ1-4(NeuAcα2-3/6)GlcNAcβ1-6]GalNAc		17.23	6.26	0.14	78	91	6.21	1.19	1.65	*S3/6ga3[ga4(S3/6)GL6]GA		6.21	1.26	1.89	S3/6ga3[ga4(S3/6)GL6]GA		6.16	1.5	1.97	S3/6ga3[ga4(S3/6)GL6]GA		6.16	2.23	1.73	S3/6ga3[ga4(S3/6)GL6]GA		6.16	1.11	1.87	S3/6ga3[ga4(S3/6)GL6]GA		6.17	1.42	1.76	S3/6ga3[ga4(S3/6)GL6]GA		6.18	1.12	1.8	S3/6ga3[ga4(S3/6)GL6]GA		6.16	1.12	1.88	S3/6ga3[ga4(S3/6)GL6]GA		6.16	1.29	1.84
																	6.24	0.34									6.24	0.87				6.27	0.76				6.27	0.8				6.26	0.88				6.24	1.04
																	6.27	0.43
			6.33	0.44	79	92	6.35	0.46	0.79			6.35	0.63	0.56			6.35	0.6	0.7			6.34	0.74	0.74			6.35	0.54	0.94			6.36	0.45	0.74			6.34	0.65	0.84			6.36	0.53	0.93			6.34	0.63	0.63
			6.41	0.08		93	6.4	0.79				6.41	0.56				6.46	0.3									6.6	1.82				6.46	0.29				6.44	0.49				6.61	1.8				6.56	0.72
Fucα1-2Galβ1-3[GalNAc/GlcNAcβ1-4/6Galβ1-3/4GalNAc/GlcNAcβ1-3/4/6Galβ1-3/4(NeuAcα2-3/6)SO3-GlcNAcβ1-6]GalNAc			6.52	0.13	80	94	6.54	0.46				6.56	1.91	1.91	fa2ga3[GA/GL4/6ga3/4GA/GL3/4/6ga3/4(S3/6)sGL6]GA		6.61	1.35	1.35	fa2ga3[GA/GL4/6ga3/4GA/GL3/4/6ga3/4(S3/6)sGL6]GA		6.6	1.4	1.4	fa2ga3[GA/GL4/6ga3/4GA/GL3/4/6ga3/4(S3/6)sGL6]GA				1.42	fa2ga3[GA/GL4/6ga3/4GA/GL3/4/6ga3/4(S3/6)sGL6]GA		6.63	1.16	1.16	fa2ga3[GA/GL4/6ga3/4GA/GL3/4/6ga3/4(S3/6)sGL6]GA		6.62	0.5	0.5	fa2ga3[GA/GL4/6ga3/4GA/GL3/4/6ga3/4(S3/6)sGL6]GA				1.4	fa2ga3[GA/GL4/6ga3/4GA/GL3/4/6ga3/4(S3/6)sGL6]GA		6.61	0.65	1.37
Fucα1-2Galβ1-3[NeuAcα2-6Galβ1-3(NeuAcα2-3/6)GlcNAcβ1-6]GalNAc		17.35	6.61	0.12	81	95	6.67	1.42	1.42	*fa2ga3[S6ga3(S3/6)GL6]GA		6.68	1.43	1.43	fa2ga3[S6ga3(S3/6)GL6]GA		6.67	0.89	0.89	fa2ga3[S6ga3(S3/6)GL6]GA (incomplete)		6.67	0.9	0.9	fa2ga3[S6ga3(S3/6)GL6]GA (incomplete)		6.66	1.03	1.03	fa2ga3[S6ga3(S3/6)GL6]GA (incomplete)		6.68	0.74	0.74	fa2ga3[S6ga3(S3/6)GL6]GA (incomplete)		6.66	0.41	0.6	fa2ga3[S6ga3(S3/6)GL6]GA (incomplete)		6.68	1.31	1.31	fa2ga3[S6ga3(S3/6)GL6]GA (incomplete)		6.66	0.88	0.88
																																					6.73	0.19
			6.8	0.44	82	96	6.82	0.23	0.69			6.83	0.79	0.79			6.81	1.3	1.3			6.8	1.44	1.44			6.8	1.05	1.05			6.82	1.43	1.43			6.81	1.44	1.44			6.81	0.79	0.79			6.8	1.24	1.24
Galβ1-3[GalNAβ1-4(NeuAcα2-3)Galβ1-3(NeuAcα2-3/6)GlcNAcβ1-6]GalNAc			6.95	0.17		97	6.94	3.38	1	*ga3[GA4(S3)ga3(S3/6)GL6]GA		6.95	2.31				6.91	0.35				6.94	0.74				6.92	0.45				6.94	0.59				6.97	1.13				6.92	0.46				6.92	0.49
Galβ1-3[NeuAcα2-6GlcNAcβ1-3(NeuAcα2-6)Galβ1-3/4GlcNAcβ1-6]GalNAc			6.95						2.38	*ga3[S6GL3(S6)ga3/4GL6]GA				2.31	ga3[S6GL3(S6)ga3/4GL6]GA		6.93	0.45	1.64	ga3[S6GL3(S6)ga3/4GL6]GA (incomplete)				1.41	ga3[S6GL3(S6)ga3/4GL6]GA (incomplete)				1.17	ga3[S6GL3(S6)ga3/4GL6]GA (incomplete)				1.36	ga3[S6GL3(S6)ga3/4GL6]GA (incomplete)				1.13	ga3[S6GL3(S6)ga3/4GL6]GA (incomplete)				1.47	ga3[S6GL3(S6)ga3/4GL6]GA (incomplete)				1.15
																	7.02	0.32				7.03	0.67				7.02	0.72				7.04	0.31				7.06	0.72				7.03	0.68				7.02	0.66
																	7.07	0.52														7.08	0.46				7.17	0.21
GalNAβ1-4(NeuAcα2-6)Galβ1-3[Galβ1-3(NeuAcα2-3/6)GlcNAcβ1-6]GalNAc		17.7	7.08	0.38	83	98	7.21	4.06	4.73	*GA4(S6)ga3[ga3(S3/6)GL6]GA		7.22	4.11	4.92	GA4(S6)ga3[ga3(S3/6)GL6]GA		7.31	1.34	1.34	GA4(S6)ga3[ga3(S3/6)GL6]GA (incomplete)		7.3	1.42	1.42	GA4(S6)ga3[ga3(S3/6)GL6]GA (incomplete)		7.29	1.58	1.58	GA4(S6)ga3[ga3(S3/6)GL6]GA (incomplete)		7.3	1.4	1.4	GA4(S6)ga3[ga3(S3/6)GL6]GA (incomplete)		7.29	0.65	1.58	GA4(S6)ga3[ga3(S3/6)GL6]GA (incomplete)		7.27	1.03	1.31	GA4(S6)ga3[ga3(S3/6)GL6]GA (incomplete)		7.3	1.6	1.6
																																										7.33	0.61
			7.3	0.19	84	99	7.34	0.67				7.34	0.81				7.38	1.14				7.38	1.28				7.37	1.26				7.38	0.9				7.37	0.75				7.4	1.27				7.37	1.03
Fucα1-2Galβ1-3[GalNAc/GlcNAcβ1-3/4Galβ1-3/4GalNAc/GlcNAcβ1-3/4/6(NeuAcα2-3/6)Galβ1-3/4SO3-GlcNAcβ1-6]GalNAc																			1.14	fa2ga3[GA/GL3/4ga3/4GA/GL3/4/6(S3/6)ga3/4sGL6]GA				1.28	fa2ga3[GA/GL3/4ga3/4GA/GL3/4/6(S3/6)ga3/4sGL6]GA				1.26	fa2ga3[GA/GL3/4ga3/4GA/GL3/4/6(S3/6)ga3/4sGL6]GA				0.9	fa2ga3[GA/GL3/4ga3/4GA/GL3/4/6(S3/6)ga3/4sGL6]GA				0.75	fa2ga3[GA/GL3/4ga3/4GA/GL3/4/6(S3/6)ga3/4sGL6]GA				1.27	fa2ga3[GA/GL3/4ga3/4GA/GL3/4/6(S3/6)ga3/4sGL6]GA		7.46	0.4	1.43
Fucα1-2Galβ1-3[GlcNAc/GalNAcβ1-3/4(NeuAcα2-6)Galβ1-3/4(NeuAcα2-3/6)GlcNAcβ1-6]GalNAc				isomer1	85	100	7.49	0.45	4.53	*fa2ga3[GA/GL3/4(S6)ga3/4(S3/6)GL6]GA		7.52	0.41	4.84	fa2ga3[GA/GL3/4(S6)ga3/4(S3/6)GL6]GA		7.51	0.54	3.78	fa2ga3[GA/GL3/4(S6)ga3/4(S3/6)GL6]GA (incomplete)		7.51	0.49	3.59	fa2ga3[GA/GL3/4(S6)ga3/4(S3/6)GL6]GA (incomplete)		7.63	0.47	3.23	fa2ga3[GA/GL3/4(S6)ga3/4(S3/6)GL6]GA (incomplete)		7.53	0.56	3.67	fa2ga3[GA/GL3/4(S6)ga3/4(S3/6)GL6]GA (incomplete)		7.51	1	3.79	fa2ga3[GA/GL3/4(S6)ga3/4(S3/6)GL6]GA (incomplete)		7.61	0.39	3.12	fa2ga3[GA/GL3/4(S6)ga3/4(S3/6)GL6]GA (incomplete)		7.6	0.5	3.07
					86,87	101	7.62	1.74				7.61	0.85				7.62	0.47				7.62	0.3									7.62	0.4				7.63	0.8
				isomer2								7.7	0.47				7.75	0.51				7.74	0.54				7.75	0.6				7.76	0.57				8.01	1.99				7.77	0.67				7.83	0.9
					88	102	7.91	2.34				7.78	0.78				7.84	0.45				7.85	0.56				7.82	0.6				7.84	0.48									7.84	0.58				7.94	0.48
		17.83		isomer3								7.92	1.75				8.01	1.81				8.01	1.7				8	1.56				7.94	0.56									8.02	1.48				7.99	1.19
					89	103	8.06	0.41				8.07	0.58																			8.03	1.1
						104	8.14	2.37	3.05	*fa2ga3[GA/GL3/4(S6)ga3/4(S3/6)GL6]GA		8.15	2.15	2.54	fa2ga3[GA/GL3/4(S6)ga3/4(S3/6)GL6]GA
					90	105	8.27	0.27				8.27	0.39				8.35	0.8				8.31	0.64				8.45	2.43				8.36	0.87				8.26	1.16				8.35	0.69				8.33	0.57
						106	8.4	0.98	0.98			8.36	0.82	0.82					0.8					0.64					0.64			8.47	0.88	0.87			8.47	0.39	1.16					0.69					0.57
NeuAcα2-3/6-, Fucα-GalNAcβ1-4Galβ1-3/4GlcNAc/GalNAcβ1-3/4/6Galβ1-3/4GlcNAcβ1-6Gal		19.57			91	107	8.57	0.7	0.7	*S3/6(fa2)-ga3[S3/6(GA/GL3/4/6)gaa3ga3/4GL6]GA		8.54	1.02	1.02	S3/6(fa2)-ga3[S3/6(GA/GL3/4/6)gaa3ga3/4GL6]GA		8.46	1.84	1	S3/6(fa2)-ga3[S3/6(GA/GL3/4/6)gaa3ga3/4GL6]GA		8.44	1.68	1	S3/6(fa2)-ga3[S3/6(GA/GL3/4/6)gaa3ga3/4GL6]GA				1	S3/6(fa2)-ga3[S3/6(GA/GL3/4/6)gaa3ga3/4GL6]GA		8.59	0.65	0.88	S3/6(fa2)-ga3[S3/6(GA/GL3/4/6)gaa3ga3/4GL6]GA		8.54	0.39	0.78	S3/6(fa2)-ga3[S3/6(GA/GL3/4/6)gaa3ga3/4GL6]GA		8.46	1.77	1	S3/6(fa2)-ga3[S3/6(GA/GL3/4/6)gaa3ga3/4GL6]GA		8.44	1.66	1
					92	108	8.69	1.71				8.7	0.47									8.64	0.41									8.7	0.33				8.69	0.66
									1.71			8.78	0.52	0.99			8.8	0.51	1.35			8.79	0.49	1.58			8.8	0.43	1.22			8.81	0.48	1.46			8.79	0.76	1.42			8.8	0.42	1.19			8.78	0.34	1
					93	109	8.86	1.62				8.91	0.81				9	0.82				8.98	0.69				8.99	0.7				8.94	0.36									9	0.79				8.97	0.76
NeuAcα2-3/6-(Fucα1-2)-GalNAcβ1-4Galβ1-3/4GlcNAc/GalNAcβ1-3/4/6Galβ1-3/4GlcNAcβ1-6Gal		19.69							0.7	*S3/6(fa2)-ga3[S3/6(GA/GL3/4/6)gaa3ga3/4GL6]GA				0.81	S3/6(fa2)-ga3[S3/6(GA/GL3/4/6)gaa3ga3/4GL6]GA				0.82	S3/6(fa2)-ga3[S3/6(GA/GL3/4/6)gaa3ga3/4GL6]GA				0.69	S3/6(fa2)-ga3[S3/6(GA/GL3/4/6)gaa3ga3/4GL6]GA				0.7	S3/6(fa2)-ga3[S3/6(GA/GL3/4/6)gaa3ga3/4GL6]GA		9.01	0.42	0.78	S3/6(fa2)-ga3[S3/6(GA/GL3/4/6)gaa3ga3/4GL6]GA		9.12	0.58	0.58	S3/6(fa2)-ga3[S3/6(GA/GL3/4/6)gaa3ga3/4GL6]GA				0.79	S3/6(fa2)-ga3[S3/6(GA/GL3/4/6)gaa3ga3/4GL6]GA				0.76
NeuAcα2-3/6GalNAc/GlcNAcβ1-3/4/6(Fucα1-2)Galβ1-3[NeuAcα2-3/6)Galβ1-3GalNAc/GlcNAcβ1-3/4/6Galβ1-3SO3-GlcNAcβ1-6]GalNAc		19.94			94	110	9	2.44	2.36	*S3/6GA/GL3/4/6(fa2)ga3((S3/6)ga3GA/GL3/4/6ga3sGL6)GA		9	2.51	1.51	S3/6GA/GL3/4/6(fa2)ga3((S3/6)ga3GA/GL3/4/6ga3sGL6)GA		9.11	0.52				9.1	0.92				9.11	0.82				9.11	0.88									9.11	0.81				9.09	0.53
Fucα1-2Galβ1-3[GalNAc/GlcNAcβ1-3/4(NeuAcα2-6)Galβ1-3/4GalNAc/GlcNAcβ1-3/4/6(NeuAcα2-3/6)Galβ1-3/4SO3-GlcNAcβ1-6]GalNAc									1	*fa2ga3[GA/GL3/4(S6)ga3/4GA/GL3/4/6(S3/6)ga3/4sGL6]GA				1	fa2ga3[GA/GL3/4(S6)ga3/4GA/GL3/4/6(S3/6)ga3/4sGL6]GA																						9.21	0.38
					95	111	9.19	1.3	1.3			9.19	1.06	1.06			9.2	0.37	0.89					0.92					0.82					0.88					0.38					0.81			9.17	0.27	0.8
Fucα1-2Galβ1-3[GalNAc/GlcNAcβ1-4/6(NeuAcα2-3)Galβ1-3/4GalNAc/GlcNAcβ1-3/4/6Galβ1-3/4(NeuAcα2-3/6)SO3-GlcNAcβ1-6]GalNAc					96	112	9.3	1.04	1.04	*fa2ga3[GA/GL4/6(S3)ga3/4GA/GL3/4/6ga3/4(S3/6)sGL6]GA		9.3	0.29	0.29	fa2ga3[GA/GL4/6(S3)ga3/4GA/GL3/4/6ga3/4(S3/6)sGL6]GA (incomplete)		9.32	0.16				9.36	0.32				9.36	0.25				9.49	0.97				9.38	0.44				9.3	0.18				9.26	0.22
					97	113	9.48	1.21	1.21			9.47	1.37	1.37			9.49	0.85	1.01			9.48	0.83	1.15			9.49	0.8	1.05					0.97			9.49	0.5	0.94			9.49	0.85	1.03			9.48	0.78	1
					98	114	9.67	0.65	0.65			9.67	0.62	0.62			9.64	0.66	0.66			9.63	0.6	0.6			9.63	0.54	0.54			9.63	0.7	0.7			9.65	0.4	0.92			9.63	0.6	0.6			9.58	0.57	0.57
					99	115	9.83	0.78				9.85	0.73																								9.8	0.52
NeuAcα2-3/6GalNAc/GlcNAcβ1-3/4/6(Fucα1-2)Galβ1-3[NeuAcα2-3/6Galβ1-3GalNAc/GlcNAcβ1-3/4/6Galβ1-4SO3-GlcNAcβ1-6]GalNAc		21.48			100	116	9.99	1.14	1.92	*S3/6GA/GL3/4/6(fa2)ga3[S3/6ga3GA/GL3/4/6ga4sGL6]GA		9.91	0.82	1.55	S3/6GA/GL3/4/6(fa2)ga3[S3/6ga3GA/GL3/4/6ga4sGL6]GA		10.04	0.47				10.15	1.15				10.15	1.02				10.07	0.45				10.04	0.22				10.15	1.05				10.12	1.12
					101	117	10.17	1.1	1.1			10.16	1.22	1.22			10.15	0.73	1.2					1.15					1.02			10.16	0.6	1.05			10.17	0.23	0.89					1.05					1.12
																																					10.29	0.44
					102	118	10.41	0.41	0.41			10.39	0.44	0.44			10.52	0.53	0.53			10.49	0.65	0.65			10.54	0.53	0.53			10.57	0.67	0.67			10.51	0.67	0.67			10.53	0.65	0.65			10.54	0.62	0.62
					103	119	10.57	0.56				10.55	0.37
					104	120	10.68	0.41				10.63	0.51
(NeuAcα2-6)2-Galβ1-3/4(Fucα1-2)GlcNAcβ1-3/6[GalNAcβ1-4Galβ1-3/4GlcNAcβ1-3/6Galβ1-3/4GlcNAcβ1-3/6]GalNAc		21.51			105	121	10.9	0.72	1.69	*(S6)2-ga3/4(fa2)GL3/6[GA4ga3/4GL6ga3/4GL6]GA		10.88	1.02	1.5	(S6)2-ga3/4(fa2)GL3/6[GA4ga3/4GL6ga3/4GL6]GA		10.96	0.37				10.86	0.39				10.94	0.34				10.94	0.38				10.93	0.35				11.09	0.46				10.92	0.46
					106	122	10.97	0.45	0.45					0.4					0.37					0.39					0.34					0.38					0.35					0.46					0.46
					107	123	11.15	0.54	0.54			11.14	0.6	0.6			11.13	0.34	0.34			11.09	0.4	0.4			11.09	0.31	0.31			11.14	0.25	0.25			11.31	0.25	0.25			11.31	0.24	0.24			11.35	0.24	0.24
					108	124	11.28	0.42	0.42			11.27	0.51	0.51			11.38	0.41	0.41			11.46	0.39	0.39			11.5	0.47	0.47			11.35	0.37	0.37			11.4	0.32	0.32			11.47	0.4	0.4			11.52	0.42	0.42
					109	125	11.54	0.35	0.35			11.5	0.24	0.24					0					0					0			11.67	0.24	0.24			11.92	0.33	0.33					0					0
					110	126	11.68	0.14	0.14			11.62	0.09	0.09			11.64	0.22	0.22			11.86	0.37	0.37			11.87	0.23	0.23			11.93	0.24	0.24					0			12.08	0.24	0.24			11.94	0.27	0.27
					111	127	11.8	0.29	0.29			11.83	0.74	0.74			11.96	0.26	0.26					0					0					0					0					0					0
					112	128	11.92	0.82	0.82			11.94	0.36	0.36			12.16	0.12	0.12			12.19	0.14	0.14			12.14	0.09	0.09			12.3	0.1	0.1			12.23	0.21	0.21			12.29	0.12	0.12					0
					113	129	12.43	0.68	0.68			12.41	0.62	0.62			12.55	0.23	0.23			12.29	0.21	0.21			12.47	0.2	0.2			12.52	0.2	0.2			12.67	0.16	0.16			12.41	0.19	0.19			12.42	0.11	0.11
					114	130	12.71	0.68	0.68			12.69	0.64	0.64			12.74	0.13	0.13			12.67	0.13	0.13			12.6	0.12	0.12			12.77	0.08	0.08			12.9	0.1	0.1			12.78	0.07	0.07			12.56	0.18	0.18
					115	131	13.01	0.44	0.44			12.94	0.26	0.26			13.01	0.11	0.11				0.14	0.14			13.02	0.09	0.09				0.13	0.13				0.16	0.16			12.96	0.1	0.1				0.11	0.11
					116,117	132		0.18					0.29					0.16					0.15					0.06															0.13					0.13
									0.18					0.29					0.16					0.15				0.09	0.15				0.11	0.11				0.1	0.1				0.07	0.2				0.13	0.26
					118	133		0.42	0.42				0.4	0.4				0.05	0.05				0.05	0.05				0.04	0.04				0.05	0.05				0.05	0.05				0.02	0.02				0.07	0.07
					119	134		0.34	0.34				0.24	0.24				0.07	0.07				0.07	0.07				0.05	0.05				0.05	0.05				0.03	0.03				0.05	0.05				0.06	0.06
					120	135		0.17	0.42				0.18	0.38				0.05	0.05				0.04	0.04				0.05	0.05				0.03	0.03				0.04	0.04				0.06	0.06				0.08	0.08
					121	136		0.09					0.07
					122	137		0.02					0.04
					123	138		0.14					0.09
				SUM				99.97	99.97				99.94	99.94				99.99	99.99				100	100				100	100				100.02	100.02				100.01	100.01				100	100				99.99	99.99
[truncated: 31 more columns]

## Sheet: S3B Table
S3B Table. HILIC-UPLC and exoglycosidase digestions of ileum pool.
Structure/name	Picture and core			UND						NAN1					ABS					ABS+SPG					ABS+BTG					ABS+BTG+AMF					ABS+BTG+AMF+BKF					ABS+BTG+AMF+BKF+GUH					ABS+BTG+AMF+BKF+GUH+JBH
		Junk	Peak number (from unpooled)		GU	% Area				GU	% Area				GU	% Area				GU	% Area				GU	% Area				GU	% Area				GU	% Area				GU	% Area				GU	% Area
*confirmed by MS (in UND)			1	1		0.03	0.03				0.06	0.06				0.06	0.06				0.04	0.04				0.2	0.2				0.18	0.18				0.16	0.16				0.25	0.25				0.21	0.21
digestion product			2	2	1.02	0.55	0.55	GA		1.02	0.43	0.43	GA		1.02	0.43	0.43	GA		1.02	0.64	0.64	GA		1.02	4.23	0.2	GA		1.02	4.16	0.16	GA		1.02	2.93	0.13	GA		1.02	2.87	3.79	GA		1.02	2.34	5.41	GA
undigestable background			3	3	1.04	0.21	0	JUNK/gl		1.04	0.91	0	JUNK/gl		1.04	0.95	0	JUNK/gl		1.04	0.93	0	JUNK/gl				3.14	JUNK/gl				4	JUNK/gl		1.04	2.54	2.8	JUNK/gl		1.04	6.26	2.8	JUNK/gl		1.04	17.87	2.8	JUNK/gl
							0.21	JUNK/ga				0.91	JUNK/ga				0.95	JUNK/ga				0.93	JUNK/ga				0.89	JUNK/ga					JUNK/ga				2.54	JUNK/ga				2.54	JUNK/ga				12	JUNK/ga
			4	4	1.09	0.13	0.13			1.09	0.19	0.19			1.09	0.16	0.16			1.09	0.19	0.19			1.09	0.16	0.16			1.09	0.14	0.14			1.09	0.17	0.17			1.09	0.2	0.2			1.09	0.2	0.2
			5	5	1.16	0	0			1.17	0.04	0.04			1.16	0.02	0.02			1.17	0.02	0.02			1.17	0.03	0.03			1.17	0.02	0.02			1.17	0.03	0.03			1.15	0.03	0.03			1.16	0.04	0.04
			6	6	1.49	0.06	0.06			1.49	0.06	0.06			1.49	0.05	0.05			1.49	0.07	0.07			1.48	0.04	0.04			1.49	0.05	0.05			1.49	0.03	0.03			1.48	0.03	0.03			1.49	0.03	0.03
			7	7	1.54	0.14	0.14			1.53	0.12	0.12			1.54	0.14	0.14			1.54	0.26	0.26			1.54	0.24	0.24			1.54	0.25	0.25			1.54	0.25	0.25			1.53	0.03	0.03			1.53	0.03	0.03
Fucα1-2Gal			8	8	1.59	7.29	7.29	fa2ga		1.58	4.25	6.97	fa2ga		1.59	6.99	6.99	fa2ga		1.58	7.1	7.1	fa2ga		1.58	7.11	7.11	fa2ga		1.58	7.04	7.04	fa2ga		1.58	5.77	5.77	fa2ga (incomplete)		1.58	6.22	6.22	fa2ga (incomplete)		1.58	6.58	6.58	fa2ga (incomplete)
			9							1.62	2.72
			10	9	1.73	0.28	0.28			1.69	0.31	0.31			1.72	0.24	0.24			1.72	0.13	0.13			1.71	0.11	0.11			1.72	0.1	0.1			1.72	0.13	0.13			1.71	0.27	0.27			1.7	0.51	0.51
Galβ1-3GalNAc			11	10	1.8	1.46	1.46	*ga3GA		1.79	1.71	1.71	ga3GA		1.79	1.68	1.68	ga3GA		1.79	1.94	1.94	ga3GA		1.79	1.75	1.75	ga3GA (incomplete)		1.79	1.86	1.86	ga3GA (incomplete)		1.79	1.89	1.89	ga3GA (incomplete)		1.78	4.2	4.2	ga3GA (incomplete)		1.79	7.25	7.25	ga3GA (incomplete)
GlcNAcβ1-3/6GalNAc			12	11	1.82	2.3	0.88	*GL3/6GA		1.82	2.17	0.75	GL3/6GA		1.82	2.32	0.9	GL3/6GA		1.82	3.18	1.76	GL3/6GA		1.82	3.54	1.76	GL3/6GA		1.82	3.33	1.55	GL3/6GA		1.82	3.37	1.59	GL3/6GA		1.82	1.95				1.82	2.2
SO3-GlcNAcβ1-3GalNAc							1.42	*sGL3GA				1.42	sGL3GA				1.42	sGL3GA				1.42	sGL3GA				1.42	sGL3GA				1.42	sGL3GA				1.42	sGL3GA				1.59	sGL3GA				1.84	sGL3GA
Galβ1-3Gal																											0.56	ga3ga				0.56	ga3ga				0.56	ga3ga				0.56	ga3ga				0.91	ga3ga
				12	1.87	0.31	0.31			1.87	0.46	0.46			1.87	0.54	0.54			1.87	0.58	0.58			1.87	0.54	0.54			1.87	0.63	0.63			1.87	0.85	0.85			1.86	0.77	0.77			1.87	1.32	0.77
			13	13	1.93	0.32	0.32			1.94	0.24	0.24			1.92	0.27	0.43			1.92	0.43	0.43			1.93	0.49				1.94	0.56				1.93	0.62				1.92	0.83				1.92	0.58
															1.93	0.16											0.4					0.46					0.42					0.63					0.58
Galβ1-3Glc			14	14	1.96	3.5	3.5	JUNK/*ga3gl		1.97	3.68	3.68	ga3gl		1.96	3.42	3.42	ga3gl		1.96	3.14	3.14	ga3gl		1.98	0.11				1.98	0.1														1.97	0.78
Galβ1-3GlcNAc																																															0.78	ga3GL
			15	15	2.02	0.08	0.08			2.01	0.37	0.37			2.01	0.07	0.07			2.02	0.09	0.09			2.02	0.08	0.08			2.02	0.09	0.09			2.02	0.06	0.06			2.03	0.05	0.05			2.04	0.05	0.05
			16	16	2.06	0.13	0.13			2.07	0.15	0.15			2.06	0.16	0.16			2.06	0.17	0.17			2.06	0.15	0.15			2.06	0.16	0.16			2.06	0.14	0.14			2.06	0.14	0.14			2.06	0.15	0.15
			17	17	2.1	0.04	0.04			2.11	0.06	0.06			2.1	0.04	0.04			2.11	0.07	0.07			2.11	0.07	0.07			2.11	0.07	0.07			2.11	0.04	0.04			2.11	0.05	0.05			2.11	0.05	0.05
			18	18	2.15	0.03	0.03			2.15	0.05	0.05			2.15	0.06	0.06			2.15	0.09	0.09			2.15	0.04	0.04			2.14	0.03	0.03			2.14	0.04	0.04			2.15	0.05	0.05			2.14	0.03	0.03
			19	19	2.21	0.08	0.08			2.21	0.1	0.1			2.21	0.1	0.1			2.21	0.09	0.09			2.2	0.09	0.09			2.17	0.04	0.14			2.17	0.02	0.05			2.18	0.01	0.04			2.18	0.02	0.08
																														2.21	0.1				2.21	0.03				2.2	0.03				2.21	0.06
			20	20	2.26	0.18	0.18	*fa2ga3GA		2.26	0.22	0.22	fa2ga3GA		2.26	0.2	0.2	fa2ga3GA		2.26	0.22	0.22	fa2ga3GA		2.23	0.03	0.22	fa2ga3GA		2.24	0.03	0.23	fa2ga3GA		2.23	0.03	0.08	fa2ga3GA (incomplete)		2.23	0.04	0.1	fa2ga3GA (incomplete)		2.24	0.06	0.11	fa2ga3GA (incomplete)
Fucα1-2Galβ1-3GalNAc																									2.26	0.19				2.26	0.2				2.25	0.01				2.28	0.06				2.28	0.05
																																			2.28	0.04
			21	21	2.32	0.06	0.06			2.32	0.07	0.07			2.32	0.1	0.1			2.32	0.12	0.12			2.32	0.14	0.14			2.32	0.15	0.15			2.32	0.15	0.15			2.31	0.14	0.14			2.32	0.15	0.15
			22	22	2.35	0.12	0.12			2.35	0.11	0.11			2.34	0.1	0.1			2.35	0.14	0.14			2.34	0.11	0.11			2.35	0.11	0.11			2.37	0.03	0.03			2.36	0.02	0.02			2.37	0.03	0.03
NeuAcα2-3Gal			23	23	2.4	0.89	0.89	*S3ga		2.41	0.3	0.3	S3ga (incomplete)		2.41	0.26	0.26	S3ga (incomplete)		2.45	0.15	0.15	S3ga (incomplete)		2.44	0.11	0.11	S3ga (incomplete)		2.45	0.13	0.13	S3ga (incomplete)		2.44	0.1	0.1	S3ga (incomplete)		2.4	0.04	0.14	S3ga (incomplete)		2.45	0.18	0.18	S3ga (incomplete)
																																								2.45	0.1
			24	24	2.47	0.18	0.18			2.47	0.26	0.26			2.48	0.97	0.26			2.48	0.98	0.26			2.48	1.14	0.26			2.49	1.03	0.26			2.48	1.03	0.26			2.48	1	0.26			2.52	0.62	0.26
GalNAcβ1-4Galβ1-3GlcNAc																	0.71	GA4ga3GL				0.72	GA4ga3GL				0.88	GA4ga3GL				0.77	GA4ga3GL				0.77	GA4ga3GL				0.74	GA4ga3GL
			25	25	2.49	0.03				2.49	0.06				2.51	0.3				2.52	0.33				2.51	0.27				2.51	0.29				2.51	0.32				2.51	0.49
			26	26	2.52	0.34	0.37			2.52	0.39	0.45			2.55	0.27	0.27			2.55	0.26	0.26			2.55	0.29	0.29			2.56	0.29	0.29			2.55	0.27	0.27			2.55	0.26	0.26			2.56	0.05	0.05
Galβ1-3Galβ1-3Gal			27	27	2.62	1.33	1.33	*ga3ga3ga		2.63	1.5	1.5	ga3ga3ga		2.62	1.62	1.8	ga3ga3ga		2.61	2.54	1.87	ga3ga3ga		2.58	0.5	0.78	ga3ga3ga (incomplete)		2.59	0.49	1.77	ga3ga3ga (incomplete)		2.59	0.51	1.84	ga3ga3ga (incomplete)		2.59	0.18	1.39	ga3ga3ga (incomplete)		2.6	0.17	1.47	ga3ga3ga (incomplete)
																									2.62	1.01				2.62	0.99				2.62	1.17				2.62	0.72				2.63	0.72
Galβ1-3[GlcNAcβ1-6]GalNAc			28	28	2.65	0.13	0.13			2.65	0.12	0.12					0.12			2.65	0.13	0.13			2.65	0.16	0.16			2.65	0.16	0.16					0.16			2.64	0.31	0.31			2.65	0.3	0.3
			29	29	2.69	2	2	*ga3[GL6]GA		2.69	2.52	2.52	ga3[GL6]GA		2.69	2.49	2.49	ga3[GL6]GA		2.69	3.51	4.51	ga3[GL6]GA		2.69	3.52	4.52	ga3[GL6]GA		2.69	3.56	3.56	ga3[GL6]GA		2.69	3.98	3.98	ga3[GL6]GA		2.68	0.09				2.69	0.22
			30	30	2.74	0.08	0.08			2.74	0.08	0.08			2.76	0.2	0.2			2.74	0.12	0.12			2.74	0.22	0.22			2.75	0.28	0.28			2.75	0.38	0.38			2.75	0.28	0.37			2.75	0.37	0.37
			31	31	2.76	0.12	0.12			2.77	0.19	0.19			2.79	0.04	0.04			2.76	0.18	0.18			2.76	0.1	0.1			2.77	0.11	0.11
			32	32	2.81	0.02	0.02								2.81	0.03	0.03			2.84	0.32	0.32			2.79	0.04	0.04			2.8	0.05	0.05			2.81	0.05	0.05			2.8	0.03	0.03			2.79	0.1	0.1
			33	33	2.84	0.18	0.18			2.85	0.25	0.25			2.84	0.23	0.23								2.84	0.29	0.29			2.84	0.32	0.32			2.85	0.22	0.22			2.84	0.2	0.2			2.84	0.28	0.28
Galβ1-3[SO3-GlcNAcβ1-6]GalNAc			34	34	2.91	1	1.05	*ga3[sGL6]GA		2.91	1.04	1.1	ga3[sGL6]GA		2.9	1.09	1.09	ga3[sGL6]GA		2.91	1.17	1.17	ga3[sGL6]GA		2.9	1.24	1.24	ga3[sGL6]GA		2.91	1.28	1.28	ga3[sGL6]GA		2.91	1.14	1.14	ga3[sGL6]GA		2.9	1.13	1.13	ga3[sGL6]GA		2.91	1.25	1.25	ga3[sGL6]GA
			35	35	2.96	0.05				2.96	0.06
NeuAcα2-3Galβ1-3GalNAc			36	36	3.01	0.25	0.52	*S3ga3GA		3	0.06	0.07	*S3ga3GA (incomplete)		3.03	0.33	0.33	*S3ga3GA (incomplete)		3.03	0.43	0.43	*S3ga3GA (incomplete)		3.03	0.44	0.44	*S3ga3GA (incomplete)		3.03	0.44	0.44	*S3ga3GA (incomplete)		3	0.04	0.42	*S3ga3GA (incomplete)		2.99	0.05	0.43	*S3ga3GA (incomplete)		3	0.07	0.14	*S3ga3GA (incomplete)
			37	37	3.04	0.27				3.04	0.01																								3.03	0.38				3.03	0.38				3.03	0.07
			38	38	3.09	0.1				3.15	1.13				3.08	0.27				3.08	0.29				3.08	0.28				3.09	0.31				3.09	0.32				3.08	0.34				3.07	0.07

			39	39	3.15	1.07	1.17					1.13			3.14	1.1	1.37			3.15	1.13	1.42			3.1	0.12	1.46			3.12	0.12	1.43					1.26					1.48			3.11	0.1	1.45
																									3.14	1.06				3.15	1				3.15	0.94				3.14	1.14				3.15	1.28
GalNAcβ1-4Galβ1-3/4GlcNAcβ1-6Gal			40	40	3.2	0.19	0.36	GA4ga3/4GL6ga		3.2	0.21	0.41	GA4ga3/4GL6ga		3.23	4.1	4.1	GA4ga3/4GL6ga		3.23	4.42	4.42	GA4ga3/4GL6ga		3.23	4.43	4.43	GA4ga3/4GL6ga		3.24	4.43	4.43	GA4ga3/4GL6ga		3.24	4.55	4.55	GA4ga3/4GL6ga		3.23	4.2	4.2	GA4ga3/4GL6ga		3.2	0.27	0.27	GL4ga3/4GL6ga (incomplete)
			41	41	3.23	0.17				3.24	0.12
										3.27	0.08																																		3.27	0.16	0.16
			42	42	3.34	0.27				3.34	0.35				3.3	4.1	3.75			3.31	5.36	3.61			3.3	5.73	5.38			3.31	5.22	4.87			3.31	5.29	4.94			3.3	5.81	4.3			3.33	0.35
Fucα1-2Galβ1-3[SO3-GlcNAcβ1-6]GalNAc							0.27	*fa2ga3[sGL6]GA				0.35	fa2ga3[sGL6]GA				0.35	fa2ga3[sGL6]GA				0.35	fa2ga3[sGL6]GA				0.35	fa2ga3[sGL6]GA				0.35	fa2ga3[sGL6]GA				0.35	fa2ga3[sGL6]GA				0.35	fa2ga3[sGL6]GA				0.35	fa2ga3[sGL6]GA
Galβ1-3[Galβ1-3GlcNAcβ1-6]GalNAc			43	43	3.36	0.26	1.4	*ga3[ga3GL6]GA		3.37	0.34	1.4	ga3[ga3GL6]GA		3.39	1.42	1.42	ga3[ga3GL6]GA		3.43	2.91	1.4	ga3[ga3GL6]GA		3.38	1.22	1.22	ga3[ga3GL6]GA (incomplete)		3.39	1.21	1.21	ga3[ga3GL6]GA (incomplete)		3.39	1.31	1.31	ga3[ga3GL6]GA (incomplete)		3.39	1.16	1.16	ga3[ga3GL6]GA (incomplete)		3.39	1.45	1.45	ga3[ga3GL6]GA (incomplete)
GalNAcβ1-4(NeuAc2-3/6)Galβ1-3GalNAc			44	44	3.44	3.72	2.58	*GA4(S3/6)ga3GA		3.44	3.72	2.66	GA4(S3/6)ga3GA		3.43	2.83	2.83	GA4(S3/6)ga3GA				2.91	GA4(S3/6)ga3GA		3.43	2.51	2.51	GA4(S3/6)ga3GA		3.44	2.55	2.55	GA4(S3/6)ga3GA		3.44	2.61	2.61	GA4(S3/6)ga3GA		3.43	3.62	4.78	GA4(S3)ga3GA		3.44	2.83	2.83	GA4(S3/6)ga3GA (incomplete)
Galβ1-3[Galβ1-4GlcNAcβ1-6]GalNAc			45	45	3.48	0.77	0.77	*ga3[ga4GL6]GA		3.48	1.31	1.31	ga3[ga4GL6]GA		3.48	1.35	1.35	ga3[ga4GL6]GA		3.51	0.64				3.51	0.57				3.52	0.61				3.52	0.63				3.48	0.16				3.48	0.15
			46	46	3.52	0.98	0.98			3.52	0.86	0.86			3.51	0.63	0.63					0.64					0.57					0.61					0.63			3.51	0.58	0.74			3.52	0.64	0.79
			47	47	3.58	0.15	0.15			3.56	0.11	0.11			3.55	0.21	0.21			3.55	0.19	0.19			3.57	0.17	0.17			3.56	0.2	0.2			3.59	0.17	0.17			3.56	0.15	0.15			3.57	0.24	0.24
										3.58	0.13	0.13
Galβ1-3[Galβ1-4SO3-GlcNAcβ1-6]GalNAc			48	48	3.65	0.18	0.12	*ga3[ga4sGL6]GA		3.65	0.24	0.1	ga3[ga4sGL6]GA		3.63	0.32	0.12	ga3[ga4sGL6]GA		3.64	0.32				3.62	0.2				3.64	0.25				3.65	0.16				3.64	0.23				3.65	0.46
Galβ1-3[Galβ1-3SO3-GlcNAcβ1-6]GalNAc							0.06	*ga3[ga3sGL6]GA				0.08	ga3[ga3sGL6]GA				0.2	ga3[ga3sGL6]GA				0.32	ga3[ga3sGL6]GA				0.2	ga3[ga3sGL6]GA (incomplete)				0.25	ga3[ga3sGL6]GA (incomplete)				0.16	ga3[ga3sGL6]GA (incomplete)				0.23	ga3[ga3sGL6]GA (incomplete)				0.46	ga3[ga3sGL6]GA (incomplete)
			49	49	3.69	0.12	0.12			3.69	0.14	0.1			3.68	0.15	0.15			3.68	0.15	0.15			3.68	0.14	0.14			3.69	0.16	0.16			3.69	0.12	0.12			3.68	0.14	0.14			3.68	0.18	0.18
GalNAcβ1-4(NeuAcα2-6)Galβ1-3GlcNAc			50	50	3.75	0.55	0.4	GA4(S6)ga3GL		3.73	0.06	0.44	GA4(S6)ga3GL		3.75	0.23				3.75	0.25				3.74	0.26				3.76	0.27				3.76	0.26				3.74	0.26				3.8	0.32
							0.3			3.77	0.07	0.07					0.23					0.25					0.26					0.27					0.26					0.26					0.22
			51	51	3.81	0.34	0.19			3.8	0.15	0.15			3.8	0.18	0.18			3.8	0.14	0.14			3.79	0.1	0.1			3.8	0.11	0.11			3.81	0.09	0.09			3.8	0.17	0.17					0.1
																				3.83	0.09	0.09			3.82	0.1	0.1			3.83	0.1	0.1			3.83	0.07	0.07			3.85	0.12	0.12			3.86	0.12	0.12
GalNAcβ1-4Galβ1-3/4GlcNAcβ1-3/6Galβ1-3GalNAc			52	52	3.91	1.07	1.07	GA4ga4GL3/6ga3GA		3.91	1.11	1.11	GA4ga4GL3/6ga3GA		3.9	1.26	1.26	GA4ga4GL3/6ga3GA		3.9	1.42	1.42	GA4ga4GL3/6ga3GA		3.89	1.47	1.47	GA4ga4GL3/6ga3GA		3.9	1.49	1.49	GA4ga4GL3/6ga3GA		3.9	1.21	1.21	GA4ga4GL3/6ga3GA		3.89	1.17	1.17	GA4ga4GL3/6ga3GA		3.91	0.56	0.56	GA4ga4GL3/6ga3GA (incomplete)
			53	53	3.97	1.39	1.39	GA4ga3GL3/6ga3GA		3.97	1.48	1.2	GA4ga3GL3/6ga3GA		3.96	2.19	2.19	GA4ga3GL3/6ga3GA		3.96	2.38	2.38	GA4ga3GL3/6ga3GA		3.95	2.67	2.67	GA4ga3GL3/6ga3GA		3.97	2.53	2.53	GA4ga3GL3/6ga3GA		3.97	2.55	2.55	GA4ga3GL3/6ga3GA		3.96	2.66	2.66	GA4ga3GL3/6ga3GA		3.97	1.08	1.08	GA4ga3GL3/6ga3GA (incomplete)
			54	54	4.03	0.24	0.24			4.02	0.22	0.22			4.01	0.55	0.55			4.02	0.65	0.65			4.01	0.65	0.65			4.02	0.65	0.65			4.02	0.84	0.84			4.03	0.41	0.41			4.03	0.29	0.29
Galβ1-3[GalNAc/GlcNAcβ1-3/4/6Galβ1-4GlcNAcβ1-6]GalNAc			55	55	4.1	0.3	0.3	ga3[GA/GL3/4/6ga4GL6]GA		4.1	0.27	0.27	ga3[GA/GL3/4/6ga4GL6]GA		4.08	1.67	1.67	ga3[GA/GL3/4/6ga4GL6]GA		4.08	2.32	0.8	ga3[GA/GL3/4/6ga4GL6]GA		4.07	2.83	1.03	ga3[GA/GL3/4/6ga4GL6]GA		4.09	2.64	1.04	ga3[GA/GL3/4/6ga4GL6]GA		4.09	2.65	1.05	ga3[GA/GL3/4/6ga4GL6]GA		4.07	1.7	0.7	ga3[GA/GL3/4/6ga4GL6]GA		4.1	0.66	0.2	ga3[GA/GL3/4/6ga4GL6]GA (incomplete)
NeuAcα2-3/6(GalNAc/GlcNAcβ1-3/4/6)Galβ1-3[GlcNAcβ1-6]GalNAc																						1.52	S3/6(GA/GL3/4/6)ga3[GL6]GA				1.8	S3/6(GA/GL3/4/6)ga3[GL6]GA				1.6	S3/6(GA/GL3/4/6)ga3[GL6]GA				1.6	S3/6(GA/GL3/4/6)ga3[GL6]GA				0.8	S3/6(GA/GL3/4/6)ga3[GL6]GA				0.26	S3/6(GA/GL3/4/6)ga3[GL6]GA (incomplete)
Galβ1-3[GalNAc/GlcNAcβ1-3/4/6Galβ1-3GlcNAcβ1-6]GalNAc			56	56	4.14	0.22	0.22	ga3[GA/GL3/4/6ga3GL6]GA		4.14	0.3	0.3	ga3[GA/GL3/4/6ga3GL6]GA		4.13	0.23	0.23	ga3[GA/GL3/4/6ga3GL6]GA		4.14	0.49	0.49	ga3[GA/GL3/4/6ga3GL6]GA		4.13	0.45	0.45	ga3[GA/GL3/4/6ga3GL6]GA		4.14	0.41	0.41	ga3[GA/GL6ga3GL6]GA		4.14	0.55	0.55	ga3[GA/GL3/4/6ga3GL6]GA				0.2	ga3[GA/GL3/4/6ga3GL6]GA				0.2	ga3[GA/GL3/4/6ga3GL6]GA (incomplete)
GalNAcβ1-4(NeuAcα2-6)Galβ1-3/4GlcNAcβ1-6-Gal			57	57	4.21	21.07	21.5	*GA4(S6)ga3/4GL6ga		4.21	20.54	21.52	GA4(S6)ga3/4GL6ga		4.2	12.43	13.41	GA4(S6)ga3/4GL6ga (incomplete)		4.21	11.21	11.21	GA4(S6)ga3/4GL6ga (incomplete)		4.2	10.75	10.75	GA4(S6)ga3/4GL6ga (incomplete)		4.21	11.1	11.1	GA4(S6)ga3/4GL6ga (incomplete)		4.21	11.31	11.31	GA4(S6)ga3/4GL6ga (incomplete)		4.2	12.52	12.52	GA4(S6)ga3/4GL6ga (incomplete)		4.21	16.66	12.38	GA4(S6)ga3/4GL6ga (incomplete)
NeuAcα2-3/6Galβ1-3/4[Galβ1-3GlcNAcβ1-6]GalNAc			58	58	4.29	0.43		*S3/6ga3[ga3/4GL6]GA		4.28	0.98		S3/6ga3[ga3/4GL6]GA		4.28	0.98		S3/6ga3[ga3/4GL6]GA					S3/6ga3[ga3/4GL6]GA					S3/6ga3[ga3/4GL6]GA					S3/6ga3[ga3/4GL6]GA					S3/6ga3[ga3/4GL6]GA					S3/6ga3[ga3/4GL6]GA				4.28	S3/6ga3[ga3/4GL6]GA
			59	59	4.35	0.59	0.59			4.35	0.46	0.46			4.34	0.45	0.45			4.34	0.51	0.51			4.33	0.49	0.49			4.35	0.55	0.55			4.35	0.51	0.51			4.32	2.11	2.11			4.32	3.9	3.9
			60	60	4.44	0.34	0.34			4.44	0.26	0.26			4.44	0.28	0.28			4.44	0.29	0.29			4.43	0.32	0.32			4.44	0.29	0.29			4.45	0.23	0.23			4.43	0.25	0.25			4.45	0.32	0.32
Galβ1-3[NeuAcα2-3Galβ1-4GlcNAcβ1-6]GalNAc			61	61	4.52	0.69	0.69	*ga3[S3ga4GL6]GA		4.5	0.14	0.14	ga3[S3ga4GL6]GA (incomplete)		4.5	0.23	0.23	ga3[S3ga4GL6]GA (incomplete)		4.51	0.26	0.26	ga3[S3ga4GL6]GA (incomplete)		4.5	0.27	0.27	ga3[S3ga4GL6]GA (incomplete)		4.51	0.29	0.29	ga3[S3ga4GL6]GA (incomplete)		4.51	0.24	0.24	ga3[S3ga4GL6]GA (incomplete)		4.5	0.25	0.25	ga3[S3ga4GL6]GA (incomplete)		4.5	0.17	0.17	ga3[S3ga4GL6]GA (incomplete)
Galβ1-3[NeuAcα2-6Galβ1-4GlcNAcβ1-6]GalNAc			62	62	4.58	1.35	1.35	*ga3[S6ga4GL6]GA		4.58	1.49	1.49	ga3[S6ga4GL6]GA		4.56	0.13	0.67	ga3[S6ga4GL6]GA (incomplete)		4.56	0.15	0.74	ga3[S6ga4GL6]GA (incomplete)		4.56	0.18	0.77	ga3[S6ga4GL6]GA (incomplete)		4.57	0.16	0.76	ga3[S6ga4GL6]GA (incomplete)		4.63	0.71	0.71	ga3[S6ga4GL6]GA (incomplete)		4.6	0.8	0.8	ga3[S6ga4GL6]GA (incomplete)		4.61	0.67	0.67	ga3[S6ga4GL6]GA (incomplete)
															4.6	0.54				4.6	0.28				4.62	0.59				4.63	0.6
																				4.63	0.31
			63	63	4.65	0.25	0.85			4.64	0.18	0.77			4.68	0.18	0.71			4.68	0.22	0.78			4.67	0.22	0.79			4.73	0.74	0.74			4.69	0.2	0.78			4.72	0.57	0.57			4.74	0.59	0.59
			64	64	4.74	0.6				4.74	0.59				4.72	0.53				4.73	0.56				4.72	0.57									4.73	0.58
GalNAcβ1-4(NeuAcα2-6)Galβ1-3/4GlcNAcβ1-3/6Galβ1-3GalNAc			65	65	4.81	5.62	5.62	*GA4(S6)ga3/4GL3/6ga3GA		4.8	5.54	5.54	GA4(S6)ga3/4GL3/6ga3GA		4.79	4.35	4.35	GA4(S6)ga3/4GL3/6ga3GA (incomplete)		4.8	3.7	3.7	GA4(S6)ga3/4GL3/6ga3GA (incomplete)		4.79	3.3	3.3	GA4(S6)ga3/4GL3/6ga3GA (incomplete)		4.8	3.5	3.5	GA4(S6)ga3/4GL3/6ga3GA (incomplete)		4.8	3.56	3.56	GA4(S6)ga3/4GL3/6ga3GA (incomplete)		4.79	3.9	3.56	GA4(S6)ga3/4GL3/6ga3GA (incomplete)		4.8	4.81	3.16	GA4(S6)ga3/4GL3/6ga3GA (incomplete)
(NeuAcα2-3/6)Galβ1-3[GalNAcβ1-4Galβ1-3/4GlcNAcβ1-6]GalNAc																																															1.65	(S3/6)ga3[GA4ga3/4GL6]GA
GalNAcβ1-4(NeuAcα2-3/6)Galβ1-3[Fucα1-2GlcNAcβ1-6]GalNAc			66	66	4.89	1.26				4.88	1.38				4.87	1.52				4.88	1.93	1.59	GA4(S3/6)ga3[fa2GL6]GA		4.87	1.95	1.61	GA4(S3/6)ga3[fa2GL6]GA		4.88	1.95	1.61	GA4(S3/6)ga3[fa2GL6]GA		4.89	2.07	1.73	GA4(S3/6)ga3[fa2GL6]GA		4.86	0.34				4.87	0.25
[NeuAcα2-3/6] +(GlcNAcβ1-3/6(Fucα1-2)Galβ1-3[GlcNAcβ1-6]GalNAc																						0.34	S3/6+GL3/6(fa2)ga3[GL6]GA				0.34	S3/6+GL3/6(fa2)ga3[GL6]GA				0.34	S3/6+GL3/6(fa2)ga3[GL6]GA				0.34	S3/6+GL3/6(fa2)ga3[GL6]GA				0.34	S3/6+GL6(fa2)ga3[GL3/6]GA (incomplete)				0.4	S3/6+GL6(fa2)ga3[GL3/6]GA (incomplete)
NeuAcα2-3/6(GalNAc/GlcNAcβ1-3/4/6)Galβ1-3[Galβ1-4GlcNAcβ1-6]GalNAc			67	67	4.97	5.61	1.26	*S3/6(GA/GL3/4/6)ga3[ga4GL6]GA		4.96	5.86	1.38	S3/6(GA/GL3/4/6)ga3[ga4GL6]GA		4.96	4.41	1.52	S3/6(GA/GL3/4/6)ga3[ga4GL6]GA		4.96	4.25				4.95	4.04				4.96	4.21				4.97	4.4				4.95	3.49				4.96	4.7
Galβ1-3[GalNAc/GlcNAcβ1-3/4(NeuAcα2-6)Galβ1-4GlcNAcβ1-6]GalNAc							5.61	*ga3[GA/GL3/4(S6)ga4GL6]GA				5.86	ga3[GA/GL3/4(S6)ga4GL6]GA				4.41	ga3[GA/GL6(S6)ga4GL6]GA (incomplete)				4.25	ga3[GA/GL6(S6)ga4GL6]GA (incomplete)				4.04	ga3[GA/GL6(S6)ga4GL6]GA (incomplete)				4.21	ga3[GA/GL6(S6)ga4GL6]GA (incomplete)				4.4	ga3[GA/GL6(S6)ga4GL6]GA (incomplete)				3.83	ga3[GA/GL6(S6)ga4GL6]GA (incomplete)				3.93	ga3[GA/GL6(S6)ga4GL6]GA (incomplete)
Galβ1-3/4(NeuAcα2-3/6)GlcNAcβ1-3/6Galβ1-3[GlcNAcβ1-6]GalNAc																																															0.62	ga3/4(S3/6)GL3/6ga3[GL6]GA
			68	68	5.11	0.18	0.18			5.11	0.21	0.21			5.09	0.15	0.15			5.1	0.18	0.18			5.09	0.17	0.17			5.11	0.2	0.2			5.09	0.06	0.06			5.15	0.56	0.56			5.16	0.42	0.42
			69	69	5.18	0.76	0.25			5.17	0.65	0.25			5.15	0.25	0.25			5.16	0.3	0.3			5.15	0.36	0.36			5.17	0.3	0.3			5.16	0.46	0.46
			70	70	5.26	1.14	1.65			5.25	1.08	1.48			5.24	1.37	1.37			5.25	1.4	1.4			5.24	1.37	1.37			5.25	1.39	1.39			5.25	1	1			5.24	1.05	1.05			5.24	1.41	1.41
GlcNAcβ1-3/6Galβ1-3[GalNAcβ1-4Galβ1-4GlcNAcβ1-6]GalNAc			71	71	5.38	0.32	0.32	*GL3/6ga3[GA4ga4GL6]GA		5.38	0.36	0.36	GL3/6ga3[GA4ga4GL6]GA		5.38	1.47	1.47	GL3/6ga3[GA4ga4GL6]GA		5.39	1.96	1.96	GL3/6ga3[GA4ga4GL6]GA		5.38	2.42	2.42	GL3/6ga3[GA4ga4GL6]GA		5.39	2.12	2.12	GL3/6ga3[GA4ga4GL6]GA		5.39	2.1	2.1	GL3/6ga3[GA4ga4GL6]GA		5.38	1.95	1.95	GL6ga3[GA4ga4GL3/6]GA (incomplete)		5.38	0.32	0.32	GL6ga3[GA4ga4GL3/6]GA (incomplete)
			72	72	5.54	1.05	1.05			5.53	1.05	1.05			5.52	1.1	1.1			5.53	1.21	1.21			5.51	1.17	1.17			5.52	1.48	1.48			5.53	1.31	1.31			5.45	0.13	0.93			5.43	0.06	1.02
																																								5.52	0.8				5.53	0.96
GalNAcβ1-4(NeuAcα2-3/6)Galβ1-3[Galβ1-4(Fucα1-2)GlcNAcβ1-6]GalNAc			73	73	5.62	0.94	1.67	*GA4(S3/6)ga3[ga4(fa2)GL6GA		5.61	1.48	1.48	GA4(S3/6)ga3[ga4(fa2)GL6GA		5.61	1.35	1.35	GA4(S3/6)ga3[ga4(fa2)GL6GA		5.59	0.24	0.76			5.59	0.56	0.56			5.63	0.21	0.34			5.61	0.43	0.56			5.59	0.59	0.82			5.6	0.56	1.5
[NeuAcα2-3/6] +(GlcNAcβ1-3/6(Fucα1-2)Galβ1-3[Galβ1-4GlcNAcβ1-6]GalNAc								*S3/6+GL3/6(fa2)ga3[ga4GL6]GA					S3/6+GL3/6(fa2)ga3[ga4GL6]GA					S3/6+GL3/6(fa2)ga3[ga4GL6]GA		5.64	0.22																								5.68	0.55
GalNAcβ1-4Galβ1-3[GalNAcβ1-4Galβ1-3/4GlcNAcβ1-6]GalNAc			74	74	5.7	0.73				5.7	1.16	1.16	GA4ga3[GA4ga4GL6]GA		5.69	0.84	0.84	GA4ga3[GA4ga4GL6]GA		5.68	0.3		GA4ga3[GA4ga4GL6]GA					GA4ga3[GA4ga4GL6]GA		5.68	0.13		GA4ga3[GA4ga4GL6]GA		5.69	0.13		GA4ga3[GA4ga4GL6]GA		5.68	0.23		GA4ga3[GA4ga4GL6]GA		5.74	0.39		GA4ga3[GA4ga4GL6]GA
			75	75	5.83	0.18	0.18			5.82	0.14	0.14			5.82	0.17	0.17			5.83	0.19	0.19			5.82	0.2	0.2			5.83	0.23	0.23			5.83	0.22	0.22			5.81	0.21	0.21			5.81	0.23	0.23
			76	76	5.91	0.02	0.02			5.9	0.02	0.02			5.88	0.05	0.05			5.89	0.1	0.1			5.88	0.1	0.1			5.9	0.08	0.08			5.9	0.06	0.06			5.89	0.11	0.11			5.91	0.25	0.25
			77	77	5.97	0.21	0.21			5.96	0.21	0.21			5.98	0.38	0.38			6	0.51	0.51			5.99	0.65	0.65			6	0.58	0.58			6	0.47	0.47			5.99	0.61	0.61			6.08	0.69	0.61
GlcNAcβ1-3/6Galβ1-3[GalNAcβ1-4(NeuAcα2-6)Galβ1-3/4GlcNAcβ1-6]GalNAc			78	78	6.1	1.13	1.13	*GL3/6ga3[GA4(S6)ga3/4GL6]GA		6.09	0.82	0.82	GL3/6ga3[GA4(S6)ga3/4GL6]GA		6.09	5.67				6.09	5.53				6.08	5.39				6.09	5.48				6.09	5.42				6.08	5.36
NeuAcα2-3/6Galβ1-3[GalNAcβ1-4Galβ1-3/4GlcNAcβ1-6]GalNAc			79	79	6.18	0.58	0.88	*S3/6ga3[GA4ga3/4GL6]GA		6.16	0.18	0.68	S3/6ga3[GA4ga3/4GL6]GA				5.67	S3/6ga3[GA4ga3/4GL6]GA				5.53	S3/6ga3[GA4ga3/4GL6]GA				5.39	S3/6ga3[GA4ga3/4GL6]GA				5.48	S3/6ga3[GA4ga3/4GL6]GA				5.42	S3/6ga3[GA4ga3/4GL6]GA				5.36	S3/6ga3[GA4ga3/4GL6]GA				0.08	S3/6ga3[GA4ga3/4GL6]GA (incomplete)
GalNAcβ1-4Galβ1-3/4GlcNAcβ1-3/6Galβ1-3/4GlcNAcβ1-3/6Galβ1-3GalNAc															6.16	2.14	2.14	GA4ga3/4GL3/6ga3/4GL3/6ga3GA		6.16	2.02	2.02	GA4ga3/4GL3/6ga3/4GL3/6ga3GA		6.15	1.89	1.89	GA4ga3/4GL3/6ga3/4GL3/6ga3GA		6.16	1.91	1.91	GA4ga3/4GL3/6ga3/4GL3/6ga3GA		6.16	2.08	2.08	GA4ga3/4GL3/6ga3/4GL3/6ga3GA		6.15	1.86	1.86	GA4ga3/4GL3/6ga3/4GL3/6ga3GA		6.16	0.15	0.15	GA4ga3/4GL3/6ga3/4GL3/6ga3GA (incomplete)
			80	80	6.25	0.92	0.62			6.24	1.06	0.56			6.23	0.62	0.62			6.23	0.46	0.46			6.21	0.5	0.5			6.23	0.63	0.63			6.23	0.41	0.41			6.21	0.38	0.38			6.23	0.46	0.46
			81	81	6.34	0.27	0.27			6.32	0.31	0.31			6.33	0.43	0.43			6.32	0.38	0.38			6.33	0.45	0.45			6.32	0.3	0.3			6.32	0.49	0.49			6.32	0.58	0.58			6.32	0.47	0.47
			82	82	6.45	0.15	0.15			6.44	0.3	0.3			6.45	0.3	0.3			6.44	0.23	0.23			6.41	0.27	0.27			6.42	0.3	0.3			6.43	0.26	0.26								6.37	0.27	0.27
GalNAcβ1-4(NeuAcα2-3)Galβ1-3[GalNAcβ1-4Galβ1-4GlcNAcβ1-6]GalNAc			83	83	6.58	1.12	1.12	*GA4(S3)ga3[GA4ga4GL6]GA		6.65	0.16				6.62	0.32				6.61	0.32				6.6	0.4				6.61	0.33				6.62	0.31				6.6	0.35				6.52	0.27
																																													6.61	0.2
GalNAcβ1-4(NeuAcα2-3/6)Galβ1-3[GalNAcβ1-4Galβ1-3GlcNAcβ1-6]GalNAc			84	84	6.74	0.11	0.41	*GA4(S3/6)ga3[GA4ga3GL6]GA		6.8	0.32	0.48	GA4(S3/6)ga3[GA4ga3GL6]GA		6.74	1.7	2.02	GA4(S3/6)ga3[GA4ga3GL6]GA		6.73	1.82	2.14	GA4(S3/6)ga3[GA4ga3GL6]GA		6.71	1.84	2.24	GA4(S3/6)ga3[GA4ga3GL6]GA		6.73	1.8	2.13	GA4(S3/6)ga3[GA4ga3GL6]GA		6.73	1.96	2.27	GA4(S3/6)ga3[GA4ga3GL6]GA		6.72	2.11	2.46	GA4(S3/6)ga3[GA4ga3GL6]GA		6.8	0.46	0.93	GA4(S3/6)ga3[GA4ga3GL6]GA
			85	85	6.8	0.3
NeuAcα2-3/6Galβ1-3[GalNAcβ1-4(NeuAcα2-6)Galβ1-3/4GlcNAcβ1-6]GalNAc			86	86	6.96	6.86	6.86	*(S3/6)ga3[GA4(S6)ga3/4GL6]GA		6.95	6.82	6.82	(S3/6)ga3[GA4(S6)ga3/4GL6]GA		6.95	0.59	1.03			6.94	0.15	0.48					0.36			6.92	0.12	0.5					0.36			6.9	0.21	0.64			6.92	0.31	0.87
															7.02	0.29				7.02	0.18				7.01	0.24				7.02	0.25				7.03	0.23				7	0.29				7.01	0.37
GalNAcβ1-4(NeuAcα2-6)Galβ1-3/4GlcNAcβ1-3/6Galβ1-3/4GlcNAcβ1-3/6Galβ1-3GalNAc			87	87	7.09	1.52	1.52	*GA4(S6)ga3/4GL3/6ga3/4GL3/6ga3GA		7.07	1.45	1.45	GA4(S6)ga3/4GL3/6ga3/4GL3/6ga3GA		7.1	0.15		ga3/4GL3/6ga3[GA4(S3)ga3/4GL3/6]GA (incomplete)		7.1	0.15		ga3/4GL3/6ga3[GA4(S3)ga3/4GL3/6]GA (incomplete)		7.1	0.12		ga3/4GL3/6ga3[GA4(S3)ga3/4GL3/6]GA (incomplete)		7.11	0.13		ga3/4GL3/6ga3[GA4(S3)ga3/4GL3/6]GA (incomplete)		7.11	0.13		ga3/4GL3/6ga3[GA4(S3)ga3/4GL3/6]GA (incomplete)		7.08	0.14		ga3/4GL3/6ga3[GA4(S3)ga3/4GL3/6]GA (incomplete)		7.12	0.19		ga3/4GL3/6ga3[GA4(S3)ga3/4GL3/6]GA (incomplete)
			88	88	7.23	0.15				7.21	0.11				7.3	0.37				7.38	1.74				7.24	0.22				7.29	0.42				7.38	1.55				7.36	1.13				7.29	0.31
GalNAcβ1-4Galβ1-3/4GlcNAcβ1-3/6Galβ1-3/4(NeuAcα2-3/6)GlcNAcβ1-3/6Galβ1-3[GlcNAcβ1-6]GalNAc			89	89	7.38	0.53	0.68	*GA4ga3/4GL3/6ga3/4(S3/6)GL3/6ga3[GL6]GA		7.36	0.5	0.61	GA4ga3/4GL3/6ga3/4(S3/6)GL3/6ga3[GL6]GA		7.39	0.84	0.71	GA4ga3/4GL3/6ga3/4(S3/6)GL3/6ga3[GL6]GA				0.82	GA4ga3/4GL3/6ga3/4(S3/6)GL3/6ga3[GL6]GA		7.37	1.29	1.01	GA4ga3/4GL3/6ga3/4(S3/6)GL3/6ga3[GL6]GA		7.38	1.2	0.92	GA4ga3/4GL3/6ga3/4(S3/6)GL3/6ga3[GL6]GA				1.04	GA4ga3/4GL3/6ga3/4(S3/6)GL3/6ga3[GL6]GA				0.63	GA4ga3/4GL3/6ga3/4(S3/6)GL3/6ga3[GL6]GA		7.47	0.2
GalNAcβ1-4Galβ1-3/4GlcNAcβ1-3/6Galβ1-3[GlcNAcβ1-3/6(NeuAcα2-3/6)Galβ1-4GlcNAcβ1-6]GalNAc																	0.5	GA4ga3/4GL3/6ga3[GL3/6(S3/6)ga4GL6[GA				0.5	GA4ga3/4GL3/6ga3[GL3/6(S3/6)ga4GL6[GA				0.5	GA4ga3/4GL3/6ga3[GL3/6(S3/6)ga4GL6[GA				0.5	GA4ga3/4GL3/6ga3[GL3/6(S3/6)ga4GL6[GA				0.5	GA4ga3/4GL3/6ga3[GL3/6(S3/6)ga4GL6[GA				0.5	GA4ga3/4GL3/6ga3[GL3/6(S3/6)ga4GL6[GA				0.51	GA4ga3/4GL3/6ga3[GL3/6(S3/6)ga4GL6[GA
GalNAcβ1-4(NeuAcα2-3/6)Galβ1-3[GalNAcβ1-4(NeuAcα2-6)Galβ1-3/4GlcNAcβ1-6]GalNAc			90	90	7.51	1.04	1.85	*GA4(S3/6)ga3[GA4(S6)ga3/4GL6]GA		7.5	1.02	1.95	GA4(S3/6)ga3[GA4(S6)ga3/4GL6]GA		7.5	0.29	0.42	GA4(S6)ga3[GA4(S6)ga3/4GL6GA (incomplete)				0.42	GA4(S6)ga3[GA4(S6)ga3/4GL6GA (incomplete)		7.47	0.2	0.2	GA4(S6)ga3[GA4(S6)ga3/4GL6GA (incomplete)				0.2	GA4(S6)ga3[GA4(S6)ga3/4GL6GA (incomplete)				0.2	GA4(S6)ga3[GA4(S6)ga3/4GL6GA (incomplete)				0.21	GA4(S6)ga3[GA4(S6)ga3/4GL6GA (incomplete)				0.19	GA4(S6)ga3[GA4(S6)ga3/4GL6GA (incomplete)
			91	91	7.59	0.81				7.57	0.93				7.58	0.13																			7.61	0.39				7.59	0.21				7.62	0.29
			92	92	7.68	0.11	0.11			7.68	0.1	0.1			7.63	0.37	0.37			7.61	0.18	0.18			7.61	0.23	0.23			7.62	0.31	0.31					0.2			7.66	0.04	0.04					0.1
			93	93	7.8	0.21	0.21			7.78	0.15	0.15			7.85	0.16	0.16			7.83	0.28	0.28			7.83	0.33	0.33			7.84	0.3	0.3			7.83	0.27	0.27			7.81	0.26	0.26			7.77	0.19	0.19
			94	94	7.94	0.23	0.23			7.92	0.24	0.24			8.01	0.4	0.4			7.99	0.66	0.4			7.98	0.61	0.4			8	0.64	0.4			8	0.67	0.4			7.99	0.5	0.4			8	0.29	0.29
			95	95	8.04	0.24	0.24			8.03	0.24	0.24
			96	96	8.14	1.04	1.04			8.12	1.05	1.05			8.06	0.43	0.6					0.4					0.4					0.41					0.41					0.4			8.14	0.16	0.31
GalNAcβ1-4(NeuAcα2-6)Galβ1-3/4GlcNAcβ1-3/6Galβ1-3[GlcNAcβ1-3/6(NeuAcα2-3/6)Galβ1-4GlcNAcβ1-6]GalNAc								*GA4(S6)ga3/4GL3/6ga3[GL3/6(S3/6)ga4GL6]GA					GA4(S6)ga3/4GL3/6ga3[GL3/6(S3/6)ga4GL6]GA		8.31	0.17		GA4(S6)ga3/4GL3/6ga3[GL3/6(S3/6)ga4GL6]GA (incomplete)		8.43	0.75		GA4(S6)ga3/4GL3/6ga3[GL3/6(S3/6)ga4GL6]GA (incomplete)		8.43	0.8		GA4(S6)ga3/4GL3/6ga3[GL3/6(S3/6)ga4GL6]GA (incomplete)		8.44	0.78		GA4(S6)ga3/4GL3/6ga3[GL3/6(S3/6)ga4GL6]GA (incomplete)		8.43	0.75		GA4(S6)ga3/4GL3/6ga3[GL3/6(S3/6)ga4GL6]GA (incomplete)		8.42	0.67		GA4(S6)ga3/4GL3/6ga3[GL3/6(S3/6)ga4GL6]GA (incomplete)		8.33	0.15		GA4(S6)ga3/4GL3/6ga3[GL3/6(S3/6)ga4GL6]GA (incomplete)
			97	97	8.42	0.29	0.37			8.4	0.35	0.35			8.45	0.61	0.61					0.61					0.61					0.61					0.61					0.37			8.55	0.15	0.15
			98	98	8.52	0.08
			99	99	8.73	0.51	0.51			8.74	0.6	0.6			8.68	0.53	0.53			8.6	0.42	0.42			8.6	0.36	0.36			8.61	0.35	0.35			8.58	0.34	0.34			8.58	0.31	0.31			8.65	0.07	0.07
			100	100	8.9	0.17	0.27			8.85	0.22	0.22			9	0.38	0.38			8.98	0.39	0.39			8.98	0.43	0.43			8.99	0.49	0.49			8.98	0.43	0.43			8.95	0.42	0.42			8.77	0.24	0.24
			101	101	9	0.1
			102	102	9.15	0.16	0.16			9.08	0.17	0.17			9.12	0.32	0.32			9.1	0.29	0.29			9.1	0.29	0.29			9.16	0.26	0.26			9.1	0.28	0.28			9.09	0.22	0.22			9.08	0.18	0.18
			103	103	9.34	0.24	0.24			9.32	0.24	0.24			9.35	0.12	0.12			9.46	0.12	0.12			9.47	0.3	0.3			9.48	0.32	0.32			9.47	0.26	0.26			9.56	0.33	0.33			9.44	0.19	0.19
			104	104	9.52	0.19	0.19			9.46	0.08	0.08			9.48	0.08	0.08
			105	105	9.69	0.12	0.12			9.66	0.08	0.08			9.62	0.2	0.2			9.6	0.18	0.18
			106	106	9.81	0.49	0.49			9.8	0.48	0.48			9.82	0.06	0.06			9.79	0.03	0.03			10.08	0.24	0.05			10.1	0.25	0.05			10.1	0.26	0.05			10.09	0.23	0.05			9.95	0.16	0.05
			107	107	9.97	0.13	0.13			10.03	0.04	0.04			9.99	0.04	0.04			10.07	0.22	0.04					0.04					0.04					0.04					0.04					0.04
			108	108	10.29	0.38	0.38			10.28	0.35	0.35			10.13	0.12	0.12					0.18					0.12					0.13					0.14					0.11					0.04
			109	109	10.53	0.09	0.09			10.52	0.07	0.07			10.25	0.03	0.03			10.27	0.02	0.02					0.03					0.03					0.03					0.03					0.03
			-	110	10.69	0.06	0.06			10.79	0.06	0.06			10.65	0.07	0.07			10.58	0.16	0.16			10.58	0.14	0.14			10.61	0.14	0.14			10.6	0.14	0.14			10.57	0.07	0.07			10.84	0.08	0.08
			-	111	10.97	0.04	0.04			10.96	0.01	0.01			10.94	0.04	0.04			11.05	0.12	0.12			11.04	0.09	0.09			10.94	0.1	0.1			11.05	0.08	0.08			11.1	0.06	0.06			10.94	0.05	0.05
Novel glycans with their digest path are highlighted
						99.97	99.97				100.01	100.01				100.01	100.01				99.99	99.99				100.05	100.05				100	100				100	100				99.98	99.98				99.97	99.97
[truncated: 15 more columns]
