# Supplementary material for: Characterization of intestinal O-glycome in reactive oxygen species deficiency
Source: PLoS One. 2024 Mar 14;19(3):e0297292. doi: 10.1371/journal.pone.0297292 (PMC10939276; doi:10.1371/journal.pone.0297292)
Supplement: S4 Table — The novel glycans including their digests are highlighted. (XLSX) [file pone.0297292.s005.xlsx]

## Sheet: S4 Table
S4 Table. List of individual glycan peaks (GPs) in each colon and ileum pool and calculation into common features
Individual glycan peaks
Colon	GP1	GP2	GP3	GP4	GP5	GP6	GP7	GP8	GP9	GP10	GP11	GP12	GP13	GP14	GP15	GP16	GP17	GP18	GP19	GP20	GP21	GP22	GP23	GP24	GP25	GP26	GP27	GP28	GP29	GP30	GP31	GP32	GP33	GP34	GP35	GP36	GP37	GP38	GP39	GP40	GP41	GP42	GP43	GP44	GP45	GP46	GP47	GP48	GP49
Cyba mut	0.05	0.44	0.26	0.1	1.18	0.06	0.02	0.05	0.01	0.19	13.03	0.1	0.4	1.4	0.11	0.31	0.09	0.09	0.05	0.05	0.08	0.07	0.06	0.42	0.21	0.28	0.03	1.37	0.65	0.34	0.06	1.05	1.27	0.16	0.06	0.37	0.83	0.12	0.39	0.3	0.05	1.41	0.12	0.13	0.04	0.33	0.09	0.77	0.22
WT	0.06	0.72	0.28	0.22	1.86	0.01	0.01	0.09	0.04	0.08	15.2	0.05	0.52	1.79	0.04	0.11	0.26	0.23	0.13	0.11	0.22	0.19	0.17	0.15	0.15	0.12	0.04	1.29	0.42	0.27	0.24	1.57	1.26	0.08	0.19	0.51	0.9	0.15	0.23	0.24	0.35	1.99	0.18	0.35	0.26	0.27	0.13	0.94	0.34
Ileum	GP1	GP2	GP3	GP4	GP5	GP6	GP7	GP8	GP9	GP10	GP11	GP12	GP13	GP14	GP15	GP16	GP17	GP18	GP19	GP20	GP21	GP22	GP23	GP24	GP25	GP26	GP27	GP28	GP29	GP30	GP31	GP32	GP33	GP34	GP35	GP36	GP37	GP38	GP39	GP40	GP41	GP42	GP43	GP44	GP45	GP46	GP47	GP48	GP49
Cyba mut	0.04	0.18	0.2	0.37	0.01	0.04	0.12	5.56	0.12	1.35	1.67	0.27	0.22	2.78	0.04	0.02	0.01	0.02	0.02	0.08	0.02	0.02	0.83	0.16	0.01	0.29	0.82	0.14	1.86	0.05	0.06	0.01	0.16	1.16	0.05	0.2	0.45	0.1	0.96	0.19	0.21	0.21	0.32	5.29	0.58	1.35	0.45	0.26	0.14
WT	0.07	0.19	0.27	0.07	0.01	0.21	0.37	3.92	0.56	2.34	1.96	0.29	0.48	0.52	0.37	0.35	0.19	0.19	0.15	0.38	0.21	0.24	1.29	0.34	0.17	0.54	1.25	0.25	2.31	0.21	0.42	0.13	0.29	1.79	0.31	0.22	0.54	0.13	0.86	0.46	0.37	0.42	0.3	5.32	0.93	1.1	0.38	0.55	0.41
[truncated: 74 more columns]
